# Supplementary material for: Macadamia germplasm and genomic database (MacadamiaGGD): A comprehensive platform for germplasm innovation and functional genomics in Macadamia
Source: Front Plant Sci. 2022 Oct 27;13:1007266. doi: 10.3389/fpls.2022.1007266 (PMC9646992; doi:10.3389/fpls.2022.1007266)
Supplement: Supplementary file 1 [file DataSheet_1.zip]

Archive with 4 entries (3 files):
- Supplementary Materials/
- Supplementary Materials/Supplementary Table S1.xlsx
- Supplementary Materials/Supplementary Table S2.xlsx
- Supplementary Materials/Supplementary Table S3.xlsx
