# Supplementary material for: Macadamia germplasm and genomic database (MacadamiaGGD): A comprehensive platform for germplasm innovation and functional genomics in Macadamia
Source: Front Plant Sci. 2022 Oct 27;13:1007266. doi: 10.3389/fpls.2022.1007266 (PMC9646992; doi:10.3389/fpls.2022.1007266)
Supplement: Supplementary file 1 [file DataSheet_1.zip › Supplementary Materials/Supplementary Table S1.xlsx]

## Sheet: Table S1
Table S1 Twenty-one macadamia accessions for DNA isolation
accessions
GR1
695
A16
OV
H2
OC
JW
DS1
90-1
74-3
77-2
83-5
82-4
66-5
77-2
51-5
58-2
94-2
67-4
78-1
9-4
