# Supplementary material for: Macadamia germplasm and genomic database (MacadamiaGGD): A comprehensive platform for germplasm innovation and functional genomics in Macadamia
Source: Front Plant Sci. 2022 Oct 27;13:1007266. doi: 10.3389/fpls.2022.1007266 (PMC9646992; doi:10.3389/fpls.2022.1007266)
Supplement: Supplementary file 1 [file DataSheet_1.zip › Supplementary Materials/Supplementary Table S2.xlsx]

## Sheet: Sheet1
Table S2 Eight primer pairs used for verifying the polymorphisms of SSR markers from previous research.
Locus	Motif	F	R
MinµS0004	GT	GTGGACAGTACGAGATATCAAATG	TTGAGGAATGAGAGGGCAAGG
MinµS0021	CTTT	ACCATTCCGACATTGACAGG	GTTGACAAATGGAAATCCATC
Mac014	AG	TAAAGGGTTCTCAATCCTTGAATC	GTAATTATCCCAACAGAACCCAAT
Mac019	CT	GCCCGTAGGAAAAGCACAGCTCAG	AGGCTTCTTTCATTGCCAAGGCTC
Mac017	CT	CAAAGTAGAGGTGGACGGCCCAGA	GGCCCTGACTGAAAGCTATGCTGG
Mac009	AAG	CAACTCTCTCTCCCTCAGATTCTC	TAAATCTATGCCACATCACTAGGC
Mac002	CT	CCCAACTGGGTTTGCAAGGACCAA	AGTAGCCGCGAGCTGATCGAAGAT
Mac001	AT	GTGACTGGTGGACACCAAAACCCA	GCACTAGGTGTCACCCCCACTTCT
