# Supplementary material for: Macadamia germplasm and genomic database (MacadamiaGGD): A comprehensive platform for germplasm innovation and functional genomics in Macadamia
Source: Front Plant Sci. 2022 Oct 27;13:1007266. doi: 10.3389/fpls.2022.1007266 (PMC9646992; doi:10.3389/fpls.2022.1007266)
Supplement: Supplementary file 1 [file DataSheet_1.zip › Supplementary Materials/Supplementary Table S3.xlsx]

## Sheet: chr1
Table S3 Primer pairs used for screening the SSR loci with polymorphisms in this study.
Primer name	Primer	Motif	Start	End	Polymorphism (1)
mg1SSR1F	AGCTTGTGCTATAATGTT	CT	205198	205602
mg1SSR1R	TGAATTCCTGATTAAATC
mg1SSR2F	AAATAGGATTGGAATTAA	AG	224904	225269
mg1SSR2R	GTGGTGGTATTCATTGAA
mg1SSR3F	GCAAGGAGTGTTCCATAA	TAT/ATT	742827	743225
mg1SSR3R	ACGTATGCATTTGGAAAA
mg1SSR4F	TTTTAGGTGCCTTGAAAG	TTA	749140	749533	1
mg1SSR4R	TCACGCAGAGGAAACTTT
mg1SSR5F	CCAAACATTTCATTCCTT	CT	778459	778842	1
mg1SSR5R	TGTAGCTTTAGCTTTGGA
mg1SSR6F	CGTACAAAGATCTAATCC	GA	1154456	1154851	1
mg1SSR6R	TGCAATGGTGCGGTGAGCA
mg1SSR7F	ATTGTTTCCTTCCTTCAT	TAT	2742227	2742580
mg1SSR7R	TCAATGAATTTCCCAAAT
mg1SSR8F	TCAGGAGCGTCATAGAGAA	GA	3073591	3073960	1
mg1SSR8R	TGTGGTGGATGTGTGGAT
mg1SSR9F	TCAGGAGCGTCATAGAGAA	AG			1
mg1SSR9R	TGTGGTGGATGTGTGGAT
mg1SSR10F	GCAGTTTATAACCCCAAAC	GA	4811094	4811479
mg1SSR10R	TTCATCTCAGTTTTCTCTC
mg1SSR11F	AATCTCCCTAAAACTCTA	AG	4993707	4994074
mg1SSR11R	AAATGTTTCCTATCCATTT
mg1SSR12F	CTCTACTCATGCTTTCTCT	CT	5934837	5935206	1
mg1SSR12R	AACCCTGTTGGAGCCTGAA
mg1SSR13F	TATGTGGGGAAGTTTTTTC	AT	5950278	5950663
mg1SSR13R	ATGTTTACACCTATTTAC
mg1SSR14F	TTCATACCTTGGTAAAAT	TC	5954884	5955249
mg1SSR14R	GTTGGTGTTTGCTATAAC
mg1SSR15F	ACATTCATACCTTGGTAA	GA
mg1SSR15R	GTTGGTGTTTGCTATAAC
mg1SSR16F	TTCTATCCACTTCCACTGG	GA	6063838	6064225	1
mg1SSR16R	TAAGCACTACCTGGATTT
mg1SSR17F	TTGAGTCTATTGACTGAAA	GA	6445512	6445873	1
mg1SSR17R	AAACAGTATTCTCCAAGT
mg1SSR18F	TCGGTGCCGCCAATCCTTC	TC	6813309	6813680
mg1SSR18R	TAATGGAGTTTGATGATT
mg1SSR19F	TTGTCCTCTGTGACCAAC	CT	6829856	6830183
mg1SSR19R	AAAACTTATCATATCATA
mg1SSR20F	TATGGTCTCGTAACAATT	AAT	7269020	7269495
mg1SSR20R	ACTGATGTAGGTCATACT
mg1SSR21F	ACTAAATAGTTGCTGTTT	AG	8062265	8062612
mg1SSR21R	TAGGAATGATGCTCACAG
mg1SSR22F	CACATATATGAAAGGATA	TC	8181639	8181980
mg1SSR22R	CAGCTGTTGATCCTTTGGAA
mg1SSR23F	GTGAGGTAAATTTTGTTT	TC	8559520	8559896	1
mg1SSR23R	GACTCCTTGTGTGAAATG
mg1SSR24F	TCTGTACTTTTGCACTTC	CT	9701736	9702031	1
mg1SSR24R	AGGGATGCACACCCCCAA
mg1SSR25F	AATGCCTATCAAGGTACAC	AG	9993122	9993458	1
mg1SSR25R	CAAATGAGTCATGCAATTG
mg1SSR26F	TTCTAAACCAATCGACAT	AAT	10405189	10405606
mg1SSR26R	TTCATAACCTCATACTCA
mg1SSR27F	CACTGCTCAATCGTCTTC	TC	15704303	15704568	1
mg1SSR27R	AAAAGCTCATACGGTCGT
mg1SSR28F	ATTCAATAATTCTCAACT	TC	15704303	15704586
mg1SSR28R	GCATGGACCATGTTAGCC
mg1SSR29F	ACTGATTTCAGTTCCTGGAT	CT	16770240	16770580	1
mg1SSR29R	GCAGCATTAATGTAGGCAC
mg1SSR30F	GTTTTATGGGAAGTAGGT	AG	17149213	17149462	1
mg1SSR30R	ATGTTAGAATGAAACCTC
mg1SSR31F	TCATGAGCAAATACATCTT	GA	17606320	17606643	1
mg1SSR31R	AAATAAACCCATCCAACCT
mg1SSR32F	TAACACTGACTCGCAGTTGAT	TC	18065440	18065808
mg1SSR32R	CTTCATTGCAACAAATCT
mg1SSR33F	TCTCATGCATGGTGCATGA	TTA	18545776	18546275
mg1SSR33R	AAGTTCACAATCATCACA
mg1SSR34F	ATACAACTCATGTAAGAG	TC	20266850	20267140
mg1SSR34R	CCTAGAACTATAACTTTAA
mg1SSR35F	CAAATTGATTGGTTCAAAAC	TAT	20540594	20541011
mg1SSR35R	GCAACCCTAACGGGAATATA
mg1SSR36F	AACTCATGTAAGAGGAGGAT	TC	20266854	20267124
mg1SSR36R	TAAAAATTACAACTCAAT
mg1SSR37F	ATTACTTGGTTCAAATCTT	TAT	20540663	20541013
mg1SSR37R	TAGCAACCCTAACGGGAATA
mg1SSR38F	ATGAAGAGAGTTGATTCCTAAT	AG	22271758	22272095	1
mg1SSR38R	TGCAGGTACTACATCGTT
mg1SSR39F	TAACTGAGGTTAAAGGGAA	AG	23914785	23915054	1
mg1SSR39R	ATCATCTTATCCGTGTGGC
mg1SSR40F	ACGGCAACTCTAAATGCGTC	GA	24572915	24573198
mg1SSR40R	CCCACTCTCACTGGATTTTA
mg1SSR41F	TGCGACACGACAGAGAGT	AG	26101952	26102260	1
mg1SSR41R	GTTTTCAAAACCCAGATCAA
mg1SSR42F	GATACGACCTAACTTATTAATT	GA	27883078	27883350
mg1SSR42R	TAATTCATTTTCAAGTCAA
mg1SSR43F	TTGAAGTGCATACAGCAAT	TTA	29322935	29323254
mg1SSR43R	CTCCACTTCTGAAACTTCA
mg1SSR44F	ATTGGCATGAATCCCCTTTTT	TC	31355345	31355736	1
mg1SSR44R	CTTTGGAAGAACGACGCAC
mg1SSR45F	GATGTAAAGCAACCTTTCAAA	GA	33660492	33660831	1
mg1SSR45R	GGCTTAATTCACTGTATTGCC
mg1SSR46F	AATTGATTCTATATCCAT	TC	34363329	34363646
mg1SSR46R	AAGATTTGTGTGTCCTTG
mg1SSR47F	ATTGATCAGTAATCCCCTGGT	CT	34184534	35184775	1
mg1SSR47R	AGCCTCAATCTTAACTAATCAT
mg1SSR48F	AAACCTTAGCAGGCACAGC	CT	35972402	35972723	1
mg1SSR48R	GACATCCTAGTTCAACCGA
mg1SSR49F	GATTCTATCTTCTAATAATGA	ATA	36274958	36275252
mg1SSR49R	ACTTCAAGTAAATAATGATCA

## Sheet: chr2
Primer name	Primer	Motif	Start	End	Polymorphism (1)
mg2SSR1F	AGAGTCCAAGACCCTCA	TC	62414	62687	1
mg2SSR1R	CAATTTATCAACACTGAT
mg2SSR2F	CTGATTGCTATACAGAA	TTA	493585	494054
mg2SSR2R	AATGAATGTTTGCATTGT
mg2SSR3F	TTCCCACTCCATGCGGTT	TC	991683	991990	1
mg2SSR3R	ATATAAGTACCTGTGTAG
mg2SSR4F	AACGTTTTATGCATGGGC	TC	2309973	2310178	1
mg2SSR4R	CTTCCTAATACGCCTTGGT
mg2SSR5F	TCTACTGTTTTATAGTTCAGA	TC	2834979	2835318	1
mg2SSR5R	ATCAAAGCTTACTTCCCTGC
mg2SSR6F	GAAGATTAGTTTCTTAAC	AG	3368667	3368982
mg2SSR6R	CCTTCATTCTTATTTAAATT
mg2SSR7F	TAGTAATCAGAGATAGAGT	GA	3964948	3965225	1
mg2SSR7R	GTTATATTCTCACAACTCC
mg2SSR8F	GATAAGGAAACTATTAAGA	GA	5263220	5263585
mg2SSR8R	TTACAACAAGCCTTTCAAC
mg2SSR9F	CCTATCTGCTCAGAGATC	GA	6314967	6315217	1
mg2SSR9R	AGTTGTCATAAGGTACCC
mg2SSR10F	CAGGCAGGCAAGATTTTA	AG	8986274	8986606
mg2SSR10R	AGATAGGCAAGTGCCTTT
mg2SSR11F	ATTGACATGGAGACGGGGA	AG	11819529	11819916
mg2SSR11R	GGGCTAATCTGGGTATTT
mg2SSR12F	GGTTATGCTGATTTTGTG	GA	12762770	12763019	1
mg2SSR12R	AATTGGCCACCTTCGGCGAT
mg2SSR13F	TGACAGTGGTTACTTAAC	TC	15474427	15474694
mg2SSR13R	GGTATTTGGAAATGTGTG
mg2SSR14F	TAGCCGTAGTCGCGACTA	CT	17056479	17056788
mg2SSR14R	CCCAGCTTGATAAACAGA
mg2SSR15F	ATGGCGTGATTATTGGTTG	AG	17544324	17544615	1
mg2SSR15R	AGTTGGTAGCAGGTAGGA
mg2SSR16F	TGCATTTGGGGCAGAGAGA	GA	18771479	18771746	1
mg2SSR16R	CTGGTTTGAGTGGTGAAAT
mg2SSR17F	AAAGATATTCTCAAATCC	AG	19246438	19246684
mg2SSR17R	CTTCCAATGCTTCAACCT
mg2SSR18F	CAGACCCCTCTTCTCATG	AG	21142939	21143231	1
mg2SSR18R	TTTGGTTTGGCCCCAGAT
mg2SSR19F	ATTGTCGAAGGTGGGAGAGAAA	AG	23956746	23957114	1
mg2SSR19R	AGTCAAGTGTTGAGTCCTTAT
mg2SSR20F	ATAGGACTTGTAATAGCT	TC	25187933	25188278	1
mg2SSR20R	TGAGATATTTGATGACAC
mg2SSR21F	AAGAGTGATCGCTTGTGT	AG	26761641	26762004	1
mg2SSR21R	CCTAATACAACTCCACCTC
mg2SSR22F	ACAGTGATCCTAGGCTCAA	GA	27659202	27659486	1
mg2SSR22R	CTTTGTGTCTAGGCACAA
mg2SSR23F	CTCTATTTAGAGTTGGTGG	CT	27996082	27996386
mg2SSR23R	ATCAGTAGATCGGAACGGA
mg2SSR24F	ACGACTGGTTCGGTATCCT	AG	28786737	28787128	1
mg2SSR24R	GAAATGAACTTACAGGGAGC
mg2SSR25F	TGCTTGCATTCATTAAAT	GA	28863451	28863668
mg2SSR25R	CTCCACATCAGCACCTCA
mg2SSR26F	CATGAACAAAGACGAAGA	GA	30557248	30557476	1
mg2SSR26R	ATAGTGAATGCCCACACCA
mg2SSR27F	ACAGATGTGGGCGAAGGA	TC	31602604	31602931	1
mg2SSR27R	GAGCAGGTAAAGTCTGACA
mg2SSR28F	GTTTCATAGTATGATTTAG	AG	31919520	31919864
mg2SSR28R	CAAAAGGCAAGGCTCATA
mg2SSR29F	GTTTGCAGTCATTGTAATC	GA	33316067	33316341	1
mg2SSR29R	GATGTCAATGTAGTTCTTA
mg2SSR30F	GCAATTGGCATAGAGGAA	GA	33593938	33594171
mg2SSR30R	CGTAACTTCCTATGTATG
mg2SSR31F	CTGGATGATTTGAACACTCT	TC	34802024	34802342	1
mg2SSR31R	AACACTCACATGTACATTGA
mg2SSR32F	TGTTAATATGCATTCCATA	TC	35799592	35799918	1
mg2SSR32R	AACTCAAAGGTTGGATGTTT
mg2SSR33F	AAGTGGTTGATGGTTGCCATA	AG	36651072	36651338	1
mg2SSR33R	CATATTTCATCCAAATCC
mg2SSR34F	CTTCGATTGTTTCGATTCG	AG	37260729	37260985	1
mg2SSR34R	CACCAGGATCGATTGGAG
mg2SSR35F	GAATGTATCAAATTCTAA	GA	38054256	38054523
mg2SSR35R	CTGGAAAAATTAGCAACC
mg2SSR36F	TACCAGCCTCCTTTATCC	GA	38262666	38262949	1
mg2SSR36R	GAAAATGAGGCAATGACA
mg2SSR37F	AATGTTATCAAACGGTGCC	AG	38515018	38515271	1
mg2SSR37R	GAGTGTGAGACCTCAATT
mg2SSR38F	ATACACCACATACGAGTA	AAT	38576216	38576536
mg2SSR38R	TCAGATCTTGACTTTAGTG
mg2SSR39F	AGAACCAGAGACATTTATT	GA	38848953	38849226
mg2SSR39R	GTATATAGCTGCTAAAATT
mg2SSR40F	CATTTGTATCATTCATTTC	CT	39060811	39061078
mg2SSR40R	TCGTGTCCTTAATGGAGCT
mg2SSR41F	TTGTAAGAACCCTAGAAA	CT	39983084	39983435
mg2SSR41R	CAATAAATCCAATCATAA
mg2SSR42F	TACACAAGCACCTCGCCA	CT	40311488	40311767	1
mg2SSR42R	GGTTCATTATCGCCTAGA
mg2SSR43F	AGGTTCGGTTTTAGACTT	TC	41400719	41400971	1
mg2SSR43R	AATCGATACCCAGCTATGA
mg2SSR44F	CTCACTGATAATTATCCA	TC	42226316	42226676	1
mg2SSR44R	GCAAGAGAGGTTACGTGTA
mg2SSR45F	TGACATATTGTTTATGAGGTA	AG	43979380	43979634	1
mg2SSR45R	TGGCTTCATCATTCATGAT

## Sheet: chr3
Primer name	Primer	Motif	Start	End	Polymorphism (1)
mg3SSR1F	ACTCGTGCTCCCATTGGT	TTA	447680	448076
mg3SSR1R	CATTCTTTTGATCCTGAA
mg3SSR2F	ATGCTACTTGGGCCTTG	TC	706068	706440
mg3SSR2R	AACGAATATGAACTACCC
mg3SSR3F	ATGATTTCTATTTGTATT	GA	870354	870723
mg3SSR3R	GCTATTTGTGATTTGTG
mg3SSR4F	GGAAAATAGATAGTAACT	AG	938150	938690
mg3SSR4R	AAGGTCCTAGACAGGAAC
mg3SSR5F	GTAATTCCTTGGTTCTGTT	AGA	1047497	1047880	1
mg3SSR5R	AGAAAATCGAAACAAAGAAC
mg3SSR6F	TTCTCATTTAGGCAAAAG	GA	1573830	1574180
mg3SSR6R	GAATCGACATTTGTCCCA
mg3SSR7F	ATATCACTCACCTCCCTT	TC	2928665	2929027	1
mg3SSR7R	TTGCAGCCAATTTAATTA
mg3SSR8F	TTGTGACTTGTGACAGACT	CT	3467277	3467656
mg3SSR8R	AATTGTACGAGATGAGAA
mg3SSR9F	AGAATGGGTACACTCATT	GA	3810112	3810478	1
mg3SSR9R	TCAGGGGAGGGGAGTATA
mg3SSR10F	TATTCCTTAACAGTGACTG	TTA	3919373	3919682
mg3SSR10R	TAAAGGGCTTGCACCTAAA
mg3SSR11F	AATCGGTCTTAAACTTGA	TC	4041346	4041668	1
mg3SSR11R	TGCTTTAATCCTCCTCTGG
mg3SSR12F	TTAGCATGGAAAACCCGT	GA	4203676	4204047
mg3SSR12R	TGACTATGATCTGAGAAC
mg3SSR13F	TTTGCTTGTAGGCATGGAT	CT	4843485	4843847
mg3SSR13R	GACTTGATTTTAATGCTT
mg3SSR14F	AGAGTATAACGTGGAACCTA	CT	5152222	5152528	1
mg3SSR14R	TTCAGATAGCTAACTAGA
mg3SSR15F	CTCAACAGAGTTTATTGCA	GA	5857869	5858248	1
mg3SSR15R	TGATTTTGATTTGTACAC
mg3SSR16F	CATGTTGCTTAGCTTTACTTT	AG	6349047	6349414	1
mg3SSR16R	GACCATGGTACCCATCAC
mg3SSR17F	TTAGCAACATAATTACTT	CT	6391256	6391550
mg3SSR17R	GAATTTTCATTCAAAACT
mg3SSR18F	GTGGATTTTGTGGGAAGA	AG	6591021	6591364	1
mg3SSR18R	CCTACGTGGTAGACTGCT
mg3SSR19F	CATGGTTTGAACCAAACCAT	TTA	7503910	7504268
mg3SSR19R	CCGATCTATATCTATATC
mg3SSR20F	AATTCCAAAAACTCAATTT	TAA	7791617	7791984
mg3SSR20R	AGACTATCATCCTATTCTT
mg3SSR21F	TGTATTACCAAAGAATTTCG	GA	7844283	7844588	1
mg3SSR21R	GAGTTTTGTTGGGGAACC
mg3SSR22F	CTAGTTGTCGACAAGATC	GA	8051964	8052315	1
mg3SSR22R	CAAAAAGCGTTTGACAAA
mg3SSR23F	TGAACAACCACTAATATAAT	AG	8194126	8194650
mg3SSR23R	TTTTTTCATCTATACCCCTG
mg3SSR24F	AATTCTTGACAAACACAA	AG	9409630	9410013
mg3SSR24R	GGTTTATTTCCCAGCTTT
mg3SSR25F	TGGCTAGAGAGTCAAGTT	TC	9975238	9975469
mg3SSR25R	CTAAGTAAATACTTCATG
mg3SSR26F	AATTCCCTTTAGTTCTCCAC	TC	11737767	11738152	1
mg3SSR26R	GCGCCTTCAGGTATGTAA
mg3SSR27F	CTTGGTAAAATTACTTCAC	CT	12982396	12982738	1
mg3SSR27R	GGTAGAGTGAATTGCCCT
mg3SSR28F	CTCTTCAAGAATACCAGC	AG	13098047	13098412	1
mg3SSR28R	TCGTGTTTGGAGATTCACT
mg3SSR29F	ACACCTCTCTCTACTCACGA	TC	14027637	14028010	1
mg3SSR29R	AATGAAGGGGTTTACCTGT
mg3SSR30F	CCTAGAACTATAACTTG	GA	15235353	15235735
mg3SSR30R	CCTCCACATCAGCATCTC
mg3SSR31F	TGTTTGTTCCAATCCATAC	GA	15485244	15485544	1
mg3SSR31R	AGTTTTCCTAATCCATTCA
mg3SSR32F	ATTGTAGTCGAAGTAATCA	AG	17951323	17951704	1
mg3SSR32R	GATAGATTGAGAACTGTGA
mg3SSR33F	CACTGCCACACCGCTATA	GA	18141310	18141689
mg3SSR33R	ATGTATGTAATTGTTGATT
mg3SSR34F	TATTCGATAGCTGACCGAG	CT	18258368	18258747	1
mg3SSR34R	AGATGCCTCTGTTCTGAT
mg3SSR35F	ATGTTGGCCACAAGTTCAA	AG	18710681	18711052	1
mg3SSR35R	TACTGAATTTGAATTCGAAA
mg3SSR36F	CTCAACTCACAGAAGCCCT	AG	22109809	22110184	1
mg3SSR36R	TTACAATTTATACGCTGGGT
mg3SSR37F	AGATGCTCAAGAGAAGC	AG	23263324	23263670	1
mg3SSR37R	TTAAGTAGTTAAGCCAATT
mg3SSR38F	ATTTGTGTATTTCATTCCAA	TC	25441163	25441453	1
mg3SSR38R	TCAGATGATGGTCTAAATGA
mg3SSR39F	TGGATTTAACCACATATAAT	CT	25941913	25942240
mg3SSR39R	ACAATCTCTTGACTACGA
mg3SSR40F	CGGACTATGGATTTCCGAAA	AG	26408443	26408783
mg3SSR40R	AATGGAACAAGAGCCGGAG
mg3SSR41F	GTTACAAGGTTTTTGTAACT	GA	27398047	27398422
mg3SSR41R	AATGAGTTTAATTTCCCAA
mg3SSR42F	GGTCATTGATTTTTCACTT	CT	30596000	30596352
mg3SSR42R	GAGATAAACATTTTGGTT
mg3SSR43F	GGCAGTCAAGAAGCGTAAC	GA	31993557	31993865	1
mg3SSR43R	TTCTATAGCACCTTCCAACT
mg3SSR44F	TTGGCTTTGTACTTGTGA	TC	32365882	32366213
mg3SSR44R	CCTCACAAAAATTCAATT
mg3SSR45F	ACGATTTCACCAACATTTA	GA	34412626	34412957	1
mg3SSR45R	ATAGTGCATAATTTCCTTTA
mg3SSR46F	AAGAGTGGAAACATCGTG	GA	34507526	34507806	1
mg3SSR46R	ATCCTGACATGGGACATGA
mg3SSR47F	TCTTACTTGTAATAGCCGA	TC	36247431	36247741	1
mg3SSR47R	CTACGATAGTTCTCTACAAGA

## Sheet: chr4
Primer name	Primer	Motif	Start	End	Polymorphism (1)
mg4SSR1F	TTACTCAAGTCTGGTGTG	TC	6221	6489	1
mg4SSR1R	TACTGCATGGATGAAATTA
mg4SSR2F	TGTGTCAAATACCAAATG	TC	332519	332849
mg4SSR2R	GTACAATGTAAAAGAAAG
mg4SSR3F	CTGTAGATGTCGACACGT	CT	520044	520412	1
mg4SSR3R	CGAGAGAAATCAAACCCA
mg4SSR4F	AATCTAATTTAATGCGACTTT	TC	1423162	1423549	1
mg4SSR4R	TGTGATAAATTTAGGGTT
mg4SSR5F	CAGCAAATCCAGAGAGTT	AT	1541415	1541764	1
mg4SSR5R	CGGATGAGTTTTGAATTTT
mg4SSR6F	GCATTGACAATTAATTTC	AG	1625874	1626219
mg4SSR6R	TGTAATTCGGACTAACGTC
mg4SSR7F	TAATGGTGCAGCTGGATC	TC	1932201	1932519	1
mg4SSR7R	AAATGAAGAACCGGATAC
mg4SSR8F	CAGAAATACCAGGCCAGT	TC	2549073	2549426	1
mg4SSR8R	TCTTAAAGAACAACAACA
mg4SSR9F	GATCTTCTAGTGCTTTTA	AG	2600502	2600838	1
mg4SSR9R	AGTCCTACTAAGACTGCT
mg4SSR10F	ACCGCCTATATCAAGTATGC	CT	2943286	2943626	1
mg4SSR10R	TTGCACCGTGAACACAGCA
mg4SSR11F	TAGGACTTTTAGGTAACTAA	AG	3737983	3738274
mg4SSR11R	AAACGATAGGAAATCAAATCA
mg4SSR12F	ATTTGCAACTCATCTTCCTCT	CT	3992071	3992340	1
mg4SSR12R	TCGTTTGGTTATTAATTGAC
mg4SSR13F	CATGTGATAGATTCTTCATA	TC	4136798	4137146	1
mg4SSR13R	CACAAAATCTTCAAATTTG
mg4SSR14F	GATGGCAATTCTATGTTTAT	TC	4526504	4526879	1
mg4SSR14R	GTAATGTGTCCACTTAGCA
mg4SSR15F	AACATTGTTCACTTTAGTTAT	TC	4682465	4682816	1
mg4SSR15R	AACTTTAGAGTTCAGACCATT
mg4SSR16F	TTCGCAGTATTCTATACAACC	TC	5066517	5066866
mg4SSR16R	CCTTTGTCATTATCACCAGA
mg4SSR17F	TTTCAATTCCATCGTCTT	GA	5207283	5207604	1
mg4SSR17R	TCCTCTCTAAAATTGTTG
mg4SSR18F	GATACTTGGTCGATATAG	TAA	5316847	5317188	1
mg4SSR18R	TTGGATCACCGCTTGAAT
mg4SSR19F	TGGTTATGTGTGGCCAAGT	GA	5437891	5438227
mg4SSR19R	TTCCTAGTTTTTAGGGTGG
mg4SSR20F	TATGATCCATACTTGTAA	GA	5502090	5502440	1
mg4SSR20R	ATTGACCCCAATTGATTG
mg4SSR21F	ACTTCAATCCACCGCTGCTA	CT	5874321	5874696
mg4SSR21R	AGAAGAAGAAACGCGAGAT
mg4SSR22F	TATAATATGTTTCATGTTGC	AAT	5944796	5945163
mg4SSR22R	ATGAACAACATGAGATATTC
mg4SSR23F	TGGTTCCCCGCCATAATGT	TC	6005940	6006296	1
mg4SSR23R	ATCACTATTCCGGCGACGA
mg4SSR24F	CTACAATTAAAAAGTACG	TC	6339563	6339901	1
mg4SSR24R	AACAATTTTGTTTCCAACGTTT
mg4SSR25F	CATCATCTCTTATAAACTA	TAT	6404425	6404841
mg4SSR25R	CTGATGATGAAATCCACAA
mg4SSR26F	AAGACTTATTAAACGGGG	CT	6708471	6708787	1
mg4SSR26R	CTCTGCCTCAATATTCATC
mg4SSR27F	CTCTTTTCTTATGGGTGGGG	TC	6880816	6881164	1
mg4SSR27R	CAGCTCTGCACAACCACCA
mg4SSR28F	ATCCATCATTTATTTAGGCCT	GA	7200324	7200646	1
mg4SSR28R	GATTGGTGGTAACATGCTAC
mg4SSR29F	AGTTTAATCATGTCTATCATAG	TAA	7630570	7631047	1
mg4SSR29R	TGAATTATATTTGAATGGACCT
mg4SSR30F	TCTATAACCGTTGGATTTTG	TC	7831765	7832066
mg4SSR30R	AATTCAAAACCATTTTAACCC
mg4SSR31F	TGAAGCTGGCAAGAAGACT	TC	7975629	7975974	1
mg4SSR31R	ACCTGTGCTCCAAGCACAA
mg4SSR32F	ATCTATTCCCACGGTCAGAAA	AG	8161175	8161534	1
mg4SSR32R	ATCGCACAATGTCCGACTT
mg4SSR33F	TCTTTGAAGCCAATTTTGAC	TA	8463863	8464250
mg4SSR33R	AGATGGAAATTTACATGGTA
mg4SSR34F	GAACATAGAATCATCAAG	ATA	8745402	8745772	1
mg4SSR34R	AGACTCTGTAGCATACACTA
mg4SSR35F	CTCATTTGTGGATGAGATTCT	GA	8945542	8945901	1
mg4SSR35R	ACTTTCATTTATGACCGAG
mg4SSR36F	AACCAAGTGCAAATTGTTCA	GA	9180497	9180835
mg4SSR36R	TAACCATACCTGATTATA
mg4SSR37F	AGATGTGACTAGGAGTGGT	TAA	9385162	9385533	1
mg4SSR37R	TTTAAAGATGACTTTTACCCA
mg4SSR38F	GATTTATAAAACACCAATCG	AG	9415781	9416200
mg4SSR38R	AACCCCTTGCCTTTCCCAA
mg4SSR39F	AGGGCTGATCTATTGAGACC	TC	9864487	9864840	1
mg4SSR39R	AATGCTCCCCGTATTGCCT
mg4SSR40F	TTGATACCAAACCTTACAACGC	CT	10153022	10153376
mg4SSR40R	CGGACTAATAAGAATGCTTGTC
mg4SSR41F	GAGATTTGATTGGAATCTTT	GA	10422486	10422851
mg4SSR41R	CAGATGATTTCTATCCAAAT
mg4SSR42F	AACTTTCAGATGGCTGTG	AT	10665367	10665675
mg4SSR42R	AATTTTGATGATAACGCCA
mg4SSR43F	GCTGCTACACTGATATGAA	AG	11154995	11156373
mg4SSR43R	TTAATCCAAAACAATTGCTGT
mg4SSR44F	TAGGCACAGATGATTAAT	GA	11294555	11294895	1
mg4SSR44R	ATCACAGCTCACAGAACACAATA
mg4SSR45F	TACAAATCGATCATCTATGT	TC	11606914	11607286
mg4SSR45R	AATAAAATTATCAACATA
mg4SSR46F	AGAGCACGTATCCTTAAATC	GA	11911366	11911733	1
mg4SSR46R	CCCTTAGTGGCAGAATCAA
mg4SSR47F	ATTGCTCTTCTCCATATGGTT	ATT,TAT	12400733	12401353
mg4SSR47R	TTTAATGCTCCCATCATTT
mg4SSR48F	TAAATATGTTGAAGCACTGC	AG	12584954	12585302
mg4SSR48R	CCAACGATAAAATTTACCA
mg4SSR49F	TTCACCCACTTTGTTTGT	TTA	12753264	12753455
mg4SSR49R	TAATATTGTATTTACGGTGT
mg4SSR50F	CTTTGTGGTTTTCTAGGT	AG	12871519	12871866	1
mg4SSR50R	CGAACCAAAATTTTCCAT
mg4SSR51F	AAAAATCCACCACTGCTA	CT	12921517	12921888	1
mg4SSR51R	AATAAGAACTTGAATCGGA
mg4SSR52F	TCCTCCAACAGAAAACTC	GT	13427726	13428067	1
mg4SSR52R	TCTATCTTCATATTGGTG
mg4SSR53F	GAAAATCCTGGGTTTAGG	GA	13512110	13512409	1
mg4SSR53R	TTACTCTCAAAACTTAATAA
mg4SSR54F	AGGATCGATTTGGTAGA	CT	13669313	13669629	1
mg4SSR54R	TCAATATCTTCAGCTCTGT
mg4SSR55F	AGGATAGGATCAGGGCT	GA	14003756	14004099	1
mg4SSR55R	GGTGGAATAAGGTGATCTA
mg4SSR56F	AGAAGTAAATAATGTACC	CT	14140056	14140450	1
mg4SSR56R	CTTGCTTTTCGGTAGTTG
mg4SSR57F	TTCCAATAGTATCCCACT	GA	14422872	14423215	1
mg4SSR57R	TTGTGGTCCTCACCAAGA
mg4SSR58F	CGTTCATATAACGTCGAG	GA	14640658	14641052	1
mg4SSR58R	TTTGGGTTTATCTTGGAA
mg4SSR59F	ATCATAATTGTTGGACTACC	GA	14793974	14794293	1
mg4SSR59R	AGAAGATTAAATTCTCTCT
mg4SSR60F	GGAAGCCCAAATGAGAAAG	AG	15115832	15116201	1
mg4SSR60R	GCTTGATATGGTGATTCTT
mg4SSR61F	ATTAATGTCTCTCTAATTGGT	AG	15399537	15399888	1
mg4SSR61R	TAGTATCCATGGCATATCCG
mg4SSR62F	TAGACCACTATCGATCGTTCA	CT	15612146	15612515	1
mg4SSR62R	ATTCGATCTATTCCTATG
mg4SSR63F	CCAAATATAAAGTGTATCATG	TC	15930826	15931187
mg4SSR63R	TTTTGAGGATGTGATACA
mg4SSR64F	TAATCTGGCTACGGACTTATTT	AAT	16148805	16149164
mg4SSR64R	ACTACTAGTAAGAAACTAACT
mg4SSR65F	TCGACCCGTTTAATAAATCGG	CT	16287351	16287696
mg4SSR65R	CATCACATATTTGACAGTTCT
mg4SSR66F	TTGTACATCCATTGAACGA	CT	16580356	16580699
mg4SSR66R	AGAGAAGTACAACATCAC
mg4SSR67F	AATGGCCTAGGCCACGATGGA	TC	16815541	16815835
mg4SSR67R	TTGATCGATCCTTGGCTGCTT
mg4SSR68F	AAGAAGTAACGCTAATTTA	TC	16857787	16858176
mg4SSR68R	TTCAATACCCCTATTTGT
mg4SSR69F	TATCCCCTTTTCTCAAGT	CT	17000367	17000710
mg4SSR69R	ACTATGCAATGGAAGTTATT
mg4SSR70F	CATATTTGTCCCAGGCAA	TC	17173820	17174178	1
mg4SSR70R	GGCCTCCAGTAGAGGAGT
mg4SSR71F	tccaatatcgtgccatcaaa	TC	17408013	17408392
mg4SSR71R	atcgaacccaacaacaatct
mg4SSR72F	caattttcatcagctacatttgt	AG	17891657	17891968	1
mg4SSR72R	tgagctctttatttattgacaac
mg4SSR73F	agatggaatgtgagtgttgg	AG	19588806	19589124	1
mg4SSR73R	tcaaggagaaggaggaagaa
mg4SSR74F	accaacaactctaacaatttca	AG	19630764	19631087	1
mg4SSR74R	tgggtggggattatatctat
mg4SSR75F	tgttctactaagttccttacca	AG
mg4SSR75R	cctatccttcctcaccacta
mg4SSR76F	tcctttaaaacttcccctcc	GA
mg4SSR76R	aaaactccaattgaccaaaa
mg4SSR77F	atcgaatcggtctaagcatc	GA	20839225	20839533	1
mg4SSR77R	caacccaccctgaattacc
mg4SSR78F	taggcaaatttccactctcc	AG	20956846	20957178	1
mg4SSR78R	ggatcgatcttaaccccttt
mg4SSR79F	aagttggagagggataagaa	AG
mg4SSR79R	ctggactagtacatcgtaag
mg4SSR80F	taagctcaacaattggacaa	CT	21872463	21872790	1
mg4SSR80R	caaatgcacatgtggttaaa
mg4SSR81F	ggtttctcttgtctctcttc	TC
mg4SSR81R	cctattgatatgttcttgcct
mg4SSR82F	tgcttgttttagactatgttg	GA	23505889	23506200	1
mg4SSR82R	aatctgcaaaggacgaaaa
mg4SSR83F	tgaaaaggcatgcttaaaga	AG
mg4SSR83R	atatgtgtttgatgaagcca
mg4SSR84F	ttttaacctgagctggaag	CT
mg4SSR84R	tgcaatacaatatcatcacca
mg4SSR85F	aataatttcaccatgatccca	TTC	24394446	24394745	1
mg4SSR85R	tctttaagcgaattgaggag
mg4SSR86F	aaagtcgtgataattgagca	AG
mg4SSR86R	tgcttttagtctttcggag
mg4SSR87F	tttctcaactaatgctagcc	GA
mg4SSR87R	tgtacttatgcttcattgct
mg4SSR88F	catttgcctatattgacccc	AG	25588124	25588435	1
mg4SSR88R	ctgtttagttgctatggtga
mg4SSR89F	tcttccttccctaagtatcc	CT	26004038	26004368	1
mg4SSR89R	ctctacccttgaagttcttg
mg4SSR90F	tagtggctaattcttctcct	TC	26379011	26379367	1
mg4SSR90R	cactgtctctccttttagtg
mg4SSR91F	gacttgaaaattcgttgtcc	GA
mg4SSR91R	acaatccatcacttgaagag
mg4SSR92F	cttgtctagaccttgtgttt	AG
mg4SSR92R	aacaactttcagggtcttat
mg4SSR93F	attatggcttgtagttctcg	CT
mg4SSR93R	taatgtgctttgctcttaca
mg4SSR94F	agaaatatattgggcgaatga	GA	27867320	27867622	1
mg4SSR94R	ataatggtggatgagagtca
mg4SSR95F	accattactgacggttca	TC	27907219	27907574	1
mg4SSR95R	tgaccaaggtaaaatgttgt
mg4SSR96F	aaaagatcttggggtttgat	AG	28133704	28134029	1
mg4SSR96R	tagtcttgttgcttagaggt
mg4SSR97F	caaatgttcaaaatgccctt	TC	29705882	29706183	1
mg4SSR97R	caaatgacataaggaagtgc
mg4SSR98F	tgattttcaaagagagagaca	GA	30278156	30278464	1
mg4SSR98R	aaagtttgcaggttctacat
mg4SSR99F	acagtctcaatcttgtccta	CT
mg4SSR99R	aacaaagtacgacaagacaa
mg4SSR100F	tcacggaattatacgagatc	AG	31694316	31694640	1
mg4SSR100R	tccatctccattaacttacatc
mg4SSR101F	tgaaaggcaaaggatgaaat	CT	32227785	32228151	1
mg4SSR101R	caatgacaatttggatggtg
mg4SSR102F	tcatacatcccttgagtagt	AG	32758994	32759294	1
mg4SSR102R	tgtaacagcacagccact
mg4SSR103F	acaacaacaaacgaacaaaa	AG
mg4SSR103R	aggatagttgttagctaagc
mg4SSR104F	caaattatctccgacccatt	CT
mg4SSR104R	agtttggtcaagtatggttc
mg4SSR105F	tttcttgaagcaactcacaa	CT
mg4SSR105R	ctttgtgtgtgtcttgaatg
mg4SSR106F	gatccatttactcttctggg	CT	34670150	34670451	1
mg4SSR106R	gataaacataccgcatacca
mg4SSR107F	aattccattcccagagtatc	GA	35286576	35286892	1
mg4SSR107R	ccccttacatgtatctcctt
mg4SSR108F	agtaagcttatgttagtttcct	TC	36514665	36514966	1
mg4SSR108R	taagaggggttgttacagat
mg4SSR109F	aagagcacaccctaaaatac	GA	37361940	37362260	1
mg4SSR109R	tgccaaatctctccttatga
mg4SSR110F	tactctacattgccttcatc	GA	37494831	37495141	1
mg4SSR110R	atggaaggaaagagatcagt

## Sheet: chr5
Primer name	Primer	Motif	Start	End	Polymorphism (1)
mg5SSR1F	acaaaatccttcacaagtgt	TA	37176	37492	1
mg5SSR1R	ctaacggatagcaccaatag
mg5SSR2F	gcttaataatgtttcaattgcc	GA	108526	108838	1
mg5SSR2R	gtctggttacattatacagtca
mg5SSR3F	agtttctttggtggattgaa	AG	275540	275842	1
mg5SSR3R	cccgacctcctttaatacta
mg5SSR4F	gactaggagttctatttcgc	CT	379992	380311	1
mg5SSR4R	ttaaagcaaggattcaaagc
mg5SSR5F	taccaagacgtaattgttcc	GA	717383	717698	1
mg5SSR5R	atctcgatcatcaatcctct
mg5SSR6F	tctctgcaaatcgaaactc	AG	1369353	1369670	1
mg5SSR6R	aatctgcatctcctccct
mg5SSR7F	gtgactttaagagaggagtg	AG
mg5SSR7R	tggcaaatgttaccaattta
mg5SSR8F	gtgaggaacccaaaatactt	AG	2049835	2050146	1
mg5SSR8R	gcctgagtatttcttattgc
mg5SSR9F	taaaagaaaagttgcgaacc	GA	2865217	2865560	1
mg5SSR9R	ctccaccacgtgtcaatg
mg5SSR10F	cgagtctctctttcatcaag	GA	3501169	3501480	1
mg5SSR10R	cctctatctagatcctcacg
mg5SSR11F	gagggtgaattatgcaagta	TC	3915675	3916040	1
mg5SSR11R	ctttgaaacttgaagccttc
mg5SSR12F	cgcatctttctcttcttctt	TC	3956163	3956480	1
mg5SSR12R	ttaactgctgcaactctcta
mg5SSR13F	tagtcgtagcattttccttg	CT	4310267	4310566	1
mg5SSR13R	aggtcacaataatctagcaa
mg5SSR14F	tctgtactggagagatgatc	TC	4378883	4379253	1
mg5SSR14R	ccaaattacacaaggcaaaa
mg5SSR15F	tagagggttaattccgaaac	AG	5854753	5855052	1
mg5SSR15R	aaaacaaaatcaaacgggc
mg5SSR16F	tgtaaagacactgaagcaaa	TC	7357312	7357656	1
mg5SSR16R	tctcctgaagcttcttctc
mg5SSR17F	ttttctcccttctttgtgc	AG	7489914	7490235	1
mg5SSR17R	gtgtccaactttcttacgg
mg5SSR18F	attatagaactgtgtttcccc	AG
mg5SSR18R	agtcatgtaattgttcaaacc
mg5SSR19F	tgaagccttttcttaatggg	GA	7731731	7732073	1
mg5SSR19R	aattcccaaccggtttatac
mg5SSR20F	aaaccttgtgatgaattcca	TC	7792606	7792935	1
mg5SSR20R	tggaatctctcactcttttg
mg5SSR21F	aacttcaaacgtaatgagca	AG	8237381	8237680	1
mg5SSR21R	cgggaggtataggaaagatt
mg5SSR22F	tgtggaatggtcaaggat	AG
mg5SSR22R	tatacgtaccaagaaaggga
mg5SSR23F	aacacccatgaaactcaatt	GA	8450538	8450842	1
mg5SSR23R	attcacttccttcccactat
mg5SSR24F	tgagacctatcaccactaat	TAA	9761736	9762038	1
mg5SSR24R	aaccttaattttgccacatg
mg5SSR25F	taccgttgaattgtgttctt	CT	9838322	9838648	1
mg5SSR25R	ttccgaatgaagagaaatcg
mg5SSR26F	gaaggtggttaagtttaggg	GA	10325600	10325900	1
mg5SSR26R	gaatcgaacttaggatgtcc
mg5SSR27F	aacacagaaacatggagaaa	AG	10600298	10600599	1
mg5SSR27R	ccacaagtcatcaaagctta
mg5SSR28F	attgaaccaaatcagtgtga	AG	11284843	11285144	1
mg5SSR28R	gaaagagtgttttgaggaac
mg5SSR29F	gttgtcttacatgatttgcc	TC	11303280	11303583	1
mg5SSR29R	ggaagatagaaaatgagatgc
mg5SSR30F	aaacgccaattttgattcct	GA	11463293	11463592	1
mg5SSR30R	gtgagtaagcggtaaatcat
mg5SSR31F	tatttcattgaatagggctct	TC	11654036	11654335	1
mg5SSR31R	catccatcgacagcttct
mg5SSR32F	ggagagcagtcactttattt	AG	11837819	11838147	1
mg5SSR32R	ctcaaaagatctcacctacc
mg5SSR33F	tgattcggccaaacttattt	GA	12672970	12673284	1
mg5SSR33R	agtatctgatctatccatatca
mg5SSR34F	aggaaaggaaaacagaacaa	AG	13359614	13359913	1
mg5SSR34R	aaaatcggactgcttaaaac
mg5SSR35F	atattcagccacagtcttct	CT	13593519	13593889	1
mg5SSR35R	tcaaccttggaactttaacg
mg5SSR36F	ggagtggaaagtacaactac	TC
mg5SSR36R	aaaaccaaatagtgtgacga
mg5SSR37F	ctatggttcctgttgagttc	CT	13641123	13641483	1
mg5SSR37R	cagatcgacaacaaggttg
mg5SSR38F	tcattacctcatccctcttt	TC	15203787	15204091	1
mg5SSR38R	ttgaaatgcatggatgtaga
mg5SSR39F	aagatgtttccttcccaaaa	GA	15554569	15554900	1
mg5SSR39R	aaacaagaatgagagcagtt
mg5SSR40F	cccctacttccacttctata	CT	15700219	15700544	1
mg5SSR40R	ccaacactagaaaaggctta
mg5SSR41F	cctacttcaactccctttac	ATA	17295373	17295675	1
mg5SSR41R	tagtccattatcttcgctct
mg5SSR42F	accccatacctataaagaaga	GA	17955683	17955994	1
mg5SSR42R	cgtgtgtccttcatctttt
mg5SSR43F	acatttgagtgattagatcttct	CT	18179242	18179566	1
mg5SSR43R	gggttcacaaatacattcct
mg5SSR44F	ccacacatactaccctaaga	CT	18221142	18221459	1
mg5SSR44R	gcacccatgttacatagatc
mg5SSR45F	gttctgttgatacctagcag	GA	18462142	18462486	1
mg5SSR45R	agaaattcaagaaggtgacc
mg5SSR46F	agggccagaacactatatta	GA	19586542	19586879	1
mg5SSR46R	ttggagtagtaaaacaagcc
mg5SSR47F	tagccctaagacatcaaaga	CT	20509665	20509972	1
mg5SSR47R	gtgatagtgaggatccaatg
mg5SSR48F	ggttgtcatcctatcctttt	CT	20826225	20826528	1
mg5SSR48R	accttgtttcattcctactc
mg5SSR49F	gttatttctcactgagtcgt	CT	20931162	20931478	1
mg5SSR49R	aatagctctctttcaatgcc
mg5SSR50F	agactacgaaacaaatggta	AAT
mg5SSR50R	ggagaatgacttgacaacat
mg5SSR51F	gtcatttgccaaattcagag	TC	21976918	21977254	1
mg5SSR51R	cgtcttcttcatcttcatca
mg5SSR52F	aaatagagggtgagagacaa	TC	22440424	22440730	1
mg5SSR52R	caaacaaagtggataagacc
mg5SSR53F	ttgcaaactcatctgactag	AG
mg5SSR53R	cttcaactgcctgataaatg
mg5SSR54F	cgcccataaaaggaaattct	TC	23055670	23055997	1
mg5SSR54R	aaatccatgaagagtacaact
mg5SSR55F	tattctatgaggttggttgg	TC	23340436	23340774	1
mg5SSR55R	ttcgtacatctatcacatgc
mg5SSR56F	gggcttagaaattttagggt	TC	23399190	23399494	1
mg5SSR56R	ttacctcatgaccctaagag
mg5SSR57F	tggcttatcatatcttgctg	TC	23823282	23823622	1
mg5SSR57R	cttcttcgtggtggatattt
mg5SSR58F	tgattgattttcttttgcgc	CT
mg5SSR58R	tggcacatttgagaatacat
mg5SSR59F	cgtactttaccctcaaaaca	CT	25297406	25297750	1
mg5SSR59R	gaaaatggttgagagacgta
mg5SSR60F	agaagcatggttcaagattt	TC	25454332	25454705	1
mg5SSR60R	actctaaatgtggatgagga
mg5SSR61F	tcaggagatttagggcatta	AG	25564968	25565270	1
mg5SSR61R	accctaaccctaactaaaca
mg5SSR62F	attcgaacgtacttagggtt	TC	25933844	25934147	1
mg5SSR62R	aataattgacgcctgagatg
mg5SSR63F	cattgaatcaaaagagaagga	GA	26183370	26183688	1
mg5SSR63R	catcaattttcccgggtata
mg5SSR64F	gagagatagagatggtccat	GA	26871665	26871983	1
mg5SSR64R	tcggagatacttaaaaccatg
mg5SSR65F	tcatcccctaatcatccaat	GA	27201611	27201927	1
mg5SSR65R	attaaatatgtgagtcgccc
mg5SSR66F	caaaaccttcaaatgagctt	CT	27604453	27604761	1
mg5SSR66R	gtaagaatgaactaggctgg
mg5SSR67F	attcatcggcatcatctttt	AAT
mg5SSR67R	ttagttcacacactgtcatg
mg5SSR68F	actggaaaagcttgatatca	AG
mg5SSR68R	ccttgaatttctctacggtt
mg5SSR69F	gaattgaaggaaagaaagcg	TC	30644382	30644690	1
mg5SSR69R	cgagatttaaattcatgccg
mg5SSR70F	aatgttgtcctctggtagta	GA	31311000	31311303	1
mg5SSR70R	actatgtttggtcctctttg
mg5SSR71F	gccttacctaatagtagatca	CT
mg5SSR71R	tccttctttgacaatgtagaa
mg5SSR72F	agaagttgaacatggaaagg	CT	32322401	32322741	1
mg5SSR72R	gaaaatgcagaagaattgaca
mg5SSR73F	gcaattgaaacttaaagggg	TC
mg5SSR73R	tgcacaacaatactcataca
mg5SSR74F	tttcttctaggcctgtatca	AG	33068402	33068719	1
mg5SSR74R	aacaagagaaagaacccttc
mg5SSR75F	gtgcatgatctattttcacg	AG	33391330	33391657	1
mg5SSR75R	ttatattcaaatcccgcctc
mg5SSR76F	tggaggcattagttgtaatt	AG	33940283	33940593	1
mg5SSR76R	tttccacaccactagtaaga
mg5SSR77F	caaagattgtaagaatgaagaga	AG
mg5SSR77R	cagaatggaaaggaggcc
mg5SSR78F	taccctcttttcttttgcaa	CT	34392472	34392777	1
mg5SSR78R	agatatgcttcgtcttcatg
mg5SSR79F	agtgataagtggagtgctt	TC
mg5SSR79R	atcaacaaccatttctcctc
mg5SSR80F	aaagtttgtgcttctatcga	TC	35365162	35365481	1
mg5SSR80R	atgaattgaatctgctttgc
mg5SSR81F	aaatgcctctgaacgacata	AG	35694240	35694539	1
mg5SSR81R	gcaaggatcagtgtcaatt
mg5SSR82F	gaattagggttagggtttca	TC	36424991	36425290	1
mg5SSR82R	agaatccctctctcaacttt
mg5SSR83F	gagaagagtggagagatgag	GA
mg5SSR83R	ccggattaaatgacaaggta
mg5SSR84F	gtcgtatgcatctgtgatta	CT	37702660	37702980	1
mg5SSR84R	tggtactgtaatacggagaa
mg5SSR85F	gtcaattggtggtgatatcc	CT	37967301	37967612	1
mg5SSR85R	atatgtatcgctgtaaccat
mg5SSR86F	tccaaagtgtttcagtagaa	ATT
mg5SSR86R	tgtcaaatcctatatccaca
mg5SSR87F	gctagtttatgtgctgagaa	CT	38692766	38693078	1
mg5SSR87R	ttaggccacatgaatttacc
mg5SSR88F	tgtcattttggcattgga	TAA
mg5SSR88R	gttacctaatcttggcatttt
mg5SSR89F	gtgtgaaagaaaactgtcct	AG	40122205	40122528	1
mg5SSR89R	gtgactcaaattccgatacc
mg5SSR90F	tgaaagattttatgagcgtt	GA
mg5SSR90R	ctaaacgtgtaggagaaagg
mg5SSR91F	atattgaatactggccatgg	AG	41246667	41247018	1
mg5SSR91R	tcacccttactgtcatgtac
mg5SSR92F	cccttccagatcctattgta	TC	41725398	41725711	1
mg5SSR92R	aatcaccctttcaatctcac
mg5SSR93F	tctcacattcaacttccttt	CT	43191151	43191451	1
mg5SSR93R	gacctcaactcgtattaagt
mg5SSR94F	gggaatgatcacttactgtt	GA	43622086	43622403	1
mg5SSR94R	cctaatggtgggtacagaat
mg5SSR95F	agtcgagagtggagtcta	AG	44172789	44173089	1
mg5SSR95R	accattgacacaaccttaaa
mg5SSR96F	aaaagaaaaccaaatgtctcc	GA	45045265	45045564	1
mg5SSR96R	attaagttcctttccctcct
mg5SSR97F	gatgtcatttgcgaattgat	TC	45588770	45589116	1
mg5SSR97R	aacatgagatctaacagtgc
mg5SSR98F	gaagaaagctcagaggga	CT	46107612	46107920	1
mg5SSR98R	cggcatcttagttctttctt

## Sheet: chr6
Primer name	Primer	Motif	Start	End	Polymorphism (1)
mg6SSR1F	taccggaaaatagaggaaga	TTC	692	957	1
mg6SSR1R	aggtaatagagaagatgggt
mg6SSR2F	aaccgaagtgtaaaacaaga	AG	191162	191458	1
mg6SSR2R	aaataaagtctccctctcac
mg6SSR3F	attttatggccttgtcaagt	GA	390248	390410	1
mg6SSR3R	gcagtaaaatccgaaattcc
mg6SSR4F	caatataaacggactcctcc	TC	790535	790780	1
mg6SSR4R	aactttactgtccaaatccc
mg6SSR5F	tactttctcaacatacctgc	GA	1044952	1045300	1
mg6SSR5R	accagattaccatcatcatg
mg6SSR6F	tccctagtccaacaatatgt	AG	1287433	1287700	1
mg6SSR6R	tgtgttttgtggtaaggaag
mg6SSR7F	gaagtgcatggaagatacat	CT	1593075	1593321	1
mg6SSR7R	cgatatcttagatccgcatg
mg6SSR8F	aacttaaactttaggtgggt	TC	2330124	2330435	1
mg6SSR8R	actctgtttgacattttcct
mg6SSR9F	catggtttaagttcacggta	TC	2840971	2841226	1
mg6SSR9R	ggaattcctgatctttctga
mg6SSR10F	ccaaatgtcgatcaaggtat	AG	2930061	2930305	1
mg6SSR10R	ctcatagggtctgttaagga
mg6SSR11F	tcatagtcttggttagtggt	AG	3449962	3450276	1
mg6SSR11R	gttttagggtttggttcaac
mg6SSR12F	agactgtgcttctttactac	CT	4087116	4087436	1
mg6SSR12R	ggcaaacatacaggaatttc
mg6SSR13F	gtctgcatctcctccctc	CT	4312026	4312262	1
mg6SSR13R	cggcaatttcaggagtataa
mg6SSR14F	ttgatatcacttgctggga	AG	4871193	4871507	1
mg6SSR14R	agctcaaaacccattacttt
mg6SSR15F	attgtagtgttgccgatttt	TAA
mg6SSR15R	gtcttcataatgactctgca
mg6SSR16F	cccatatttcttcctttgaga	TC	6174186	6174444	1
mg6SSR16R	gtcaatgtctgcttaggaaa
mg6SSR17F	acccttcaactttcatcttc	CT	6400976	6401303	1
mg6SSR17R	acttattacccacaaagtcg
mg6SSR18F	cgaattcaagtccgtatttg	CT	7171024	7171353	1
mg6SSR18R	accaaaactaaaatctcccc
mg6SSR19F	tagttccgattctggtgc	CT	7498879	7499200	1
mg6SSR19R	ccttcctatcattcgttagc
mg6SSR20F	ttatggtaaaactggggaga	CA	8851018	8851263	1
mg6SSR20R	ggctcgtttccactaaaata
mg6SSR21F	atgacgatcaagctactaga	CT	9540007	9540233	1
mg6SSR21R	tcatttggatcagttttgga
mg6SSR22F	ctcgagcaatacaaagagat	GA	9994424	9994733	1
mg6SSR22R	acaaggttcttgtcattagg
mg6SSR23F	tttcgtcaactattgggttt	AC	11256787	11257094	1
mg6SSR23R	gtaagaggagtcgaattcag
mg6SSR24F	tgaagtagggtttctgtact	CT	12296198	12296469	1
mg6SSR24R	tcattatgaagagggaggaa
mg6SSR25F	tgcctatctcatatcaacca	AG	13270272	13270626	1
mg6SSR25R	ggtcgatgctgattctaata
mg6SSR26F	atcttgggttgaggaaaatc	CT	13775569	13775904	1
mg6SSR26R	tccatagatcctgtagtgac
mg6SSR27F	aaagagaactgagaacactg	GA	14049166	14049425	1
mg6SSR27R	ggatttgagagaaccgttag
mg6SSR28F	aatgccatcttttcacgtc	AG	15378515	15378806	1
mg6SSR28R	ggtacactaggaggacaaaa
mg6SSR29F	ataaaaccaaagccaaaacc	CT	15842298	15842591	1
mg6SSR29R	ttttgacaagaggtatggc
mg6SSR30F	gcctacccgatctacattaa	AAT
mg6SSR30R	ccaaattcggtactcagatt
mg6SSR31F	acctaattgaatacacagca	CT
mg6SSR31R	caaaacaagtaccacaacag
mg6SSR32F	attctcatattttgcggtct	TC	15842298	15842591	1
mg6SSR32R	gaacccacaatacccataaa
mg6SSR33F	gtatctgagattagggacca	GA	18367235	18367491	1
mg6SSR33R	agaacgaaatttcctactgc
mg6SSR34F	tgctagcatacttaattcctt	GA	19069448	19069720	1
mg6SSR34R	ttttgctttatttcgctact
mg6SSR35F	caagagcatgaaataggtga	AG	19939095	19939393	1
mg6SSR35R	tccatgttcctctcctttat
mg6SSR36F	cttcccctctaaaattaccg	CT	20115231	20115461	1
mg6SSR36R	ttttgagctgtgttgagtta
mg6SSR37F	ggttcttcttcgttctacac	TC	20695157	20695405	1
mg6SSR37R	cagtgtctataaacgggttc
mg6SSR38F	cattccagcatagaacagaa	AG	21283441	21283778	1
mg6SSR38R	cttcaaacatgctaaaaccc
mg6SSR39F	cattgctttaatctgaaccg	TC	21436107	21436393	1
mg6SSR39R	atctatgactcaaaggctct
mg6SSR40F	tctgtcaaaatcccaagttt	TA	21891589	21891742	1
mg6SSR40R	cgtacgagtgtcataaatga
mg6SSR41F	ccataagctctctatttcca	CT	22883473	22883703	1
mg6SSR41R	ttctgcctaacattacaacc
mg6SSR42F	tgccatcagatgaaataagt	CT	23409008	23409337	1
mg6SSR42R	gcattacgaccttaacaaaa
mg6SSR43F	tgtgccatgcttttattgtgc	AG	23804369	23804618	1
mg6SSR43R	tatggagccgggaaaacgta
mg6SSR44F	gggtgagacaatgagggaca	GA	24633195	24633365	1
mg6SSR44R	agaagtatctctgagccacca
mg6SSR45F	ccttacacggcctcagtctt	AG	25102488	25102716	1
mg6SSR45R	gctaggctcgggattcttac
mg6SSR46F	ccacttacgcccaaaacact	AAG	31113986	31114219	1
mg6SSR46R	tctcatatgtccgtgccagt
mg6SSR47F	ttcagagttcagaggaccca	GA	31302900	31303228	1
mg6SSR47R	tgaaggacctgctgcactta
mg6SSR48F	gctgggagaaacaaacctcg	AG	31475203	31475389	1
mg6SSR48R	agagagcaagaagtcccact
mg6SSR49F	agcacaaacaacataagtagggt	CT
mg6SSR49R	tttcgcctacttctctttacca
mg6SSR50F	gactaccagtttcatgttcccc	TC	32133675	32133964	1
mg6SSR50R	ataaggggaaggcgacagag
mg6SSR51F	catgaatctgcacgcggg	TC	33970330	33970602	1
mg6SSR51R	tggagtttgaagaagttagtgct
mg6SSR52F	catagggatctcacggccat	CT	34139762	34139993	1
mg6SSR52R	acacctgcccactttacaca
mg6SSR53F	ccttccctgactacaacggt	AAAG
mg6SSR53R	tctccaccccatcaaagctt
mg6SSR54F	aaagcattaaaccgccttcatt	AT	34699106	34699340	1
mg6SSR54R	ccctgagagtgagagagagg
mg6SSR55F	tgcaccaaatctcaacatcct	AG	34776226	34776397	1
mg6SSR55R	agcccttactcacactacca
mg6SSR56F	cctttctccttcctgtccgt	CT	35002988	35003225	1
mg6SSR56R	aacggcattgttgtttccca
mg6SSR57F	tgagtcctgataccctgatct	GA
mg6SSR57R	atggtaagagcacaattgaaggt
mg6SSR58F	acaataggggtggactctct	GA	35457835	35457996	1
mg6SSR58R	aattattcactccctcccacTC
mg6SSR59F	tggcgtagaatgcataccaa	TC	35604335	35604520	1
mg6SSR59R	aaatgaggatgcaaggaggc
mg6SSR60F	cgagacgctaacactttattcac	AG	36175864	36176126	1
mg6SSR60R	gggaaggatagagggccaaa
mg6SSR61F	aacaagttaaccaccaacaacat	AT
mg6SSR61R	gctccagatgcttgaagtgg
mg6SSR62F	caaagatgagtggatgtggaaaa	AG	36413458	36413745	1
mg6SSR62R	agttcagacaaggaggaaaagt
mg6SSR63F	tcacaagcttctacgcctca	AG	36921037	36921362	1
mg6SSR63R	ccagtgatggagttcgggaa
mg6SSR64F	tggtagtgatgggtgactttga	CT	37648920	37649074	1
mg6SSR64R	agctcctctcttgccacaat
mg6SSR65F	aggggagttcgtgaaggtac	CT	37702992	37703282	1
mg6SSR65R	tttgaagcctccccactctt
mg6SSR66F	acctgcttcttcttcaactgc	TC	37797444	37797796	1
mg6SSR66R	tcaaccttcgacacagaaaaga
mg6SSR67F	cggcaaaccctaccagattt	TA	38125263	38125463	1
mg6SSR67R	agctggcaaggtctgtatgt
mg6SSR68F	ccatgttgacttatgtggatgct	AG
mg6SSR68R	tcagttccaatcctcttctcca
mg6SSR69F	aatgaatgaaggagggtagcc	CT	39066217	39066434	1
mg6SSR69R	agaactagagcctcaccaaca
mg6SSR70F	aaaccaacgacacttcctgc	CT	39500697	39500969	1
mg6SSR70R	tattggggcctcacgaaaac
mg6SSR71F	ggattcgatttctcatctgtgca	TC	40156610	40156826	1
mg6SSR71R	cacacgccaccaaaccttaa
mg6SSR72F	tcgtttgaattgggatcttggt	TC
mg6SSR72R	actcaagaaaccaccaagaaga

## Sheet: chr7
Primer name	Primer	Motif	Start	End	Polymorphism (1)
mg7SSR1F	ATCAGAAAGATTAATAAG	AG
mg7SSR1R	CTTCTATGGAACCCTCTC
mg7SSR2F	TGAGGAGGAAGATGGTTAAT	TC
mg7SSR2R	ATTAGAAACATGTTTACTAT
mg7SSR3F	ACCTCAACATGGTTTATAC	CCT	14827	15142	1
mg7SSR3R	TGCCCCAAAGTTCATTTTAA
mg7SSR4F	TTTTTAAATTCATAATTCCT	GA
mg7SSR4R	ATGTAACAGAAAGAAAGCAT
mg7SSR5F	TATAGTAACTTGAAGAAAAT	AAG
mg7SSR5R	TGGTTCATACAATGTTCCT
mg7SSR6F	GATCAATTAGGGCTCCAAG	CT
mg7SSR6R	ATCAAACATGTTGTGACCTAT
mg7SSR7F	ATCTTCGATCAAGTTTTCGG	AG
mg7SSR7R	AATTGGACCATGACCATATA
mg7SSR8F	AATTTGTGATATTGATATCAT	AG
mg7SSR8R	TTTACACGTGAGAGTTTATT
mg7SSR9F	CTCTTATCTCAAGTTATTAG	AG
mg7SSR9R	CATGATGTAAGAGACTGGAA
mg7SSR10F	TGGAACTCATTATGATGATG	TA/AG	14131059	14131384	1
mg7SSR10R	CTTTAGAAAAATTAGTTGG
mg7SSR11F	GTACAGTAGTCATGGCTTT	AT/GA	14144738	14145059	1
mg7SSR11R	TAAATAAGTAGAATCCCTAA
mg7SSR12F	CATCGCCCCTTATGCAAAA	AAG	14151988	14152320	1
mg7SSR12R	CTCATGGTTTAGGTCAAGGT
mg7SSR13F	GTTTGTTATAAGATCGCTGT	TC
mg7SSR13R	TTACTATACATATTTTAAGT
mg7SSR14F	TCTCAAACCAAGGTATTGAA	AG	14179114	14179465	1
mg7SSR14R	GATAGTGTAGTTCACATATG
mg7SSR15F	CTACATAGATGATACCTATT	AG	14185234	14185579	1
mg7SSR15R	GGTTTCTCCATCCTAGATAG
mg7SSR16F	GTCTACATAAGTATATACAA	CT
mg7SSR16R	AAAAGAACAAATAATCAAAT
mg7SSR17F	GAATGTCTTTGAGAATCTTC	GA
mg7SSR17R	TGATCCTTCCATTTTACAGC
mg7SSR18F	TTGTGAAGTGGTAAAATAAA	AG	20627573	20627946	1
mg7SSR18R	GAGTTATGAATTGGAACAAG
mg7SSR19F	GGACATGGCATATTTCATC	AT	20638071	20638392	1
mg7SSR19R	TCAACAGTTTCCATCTAGTT
mg7SSR20F	TATTCCTTTAAAACTTAAAG	AG
mg7SSR20R	CTTTTAGATCCATCCATCTG
mg7SSR21F	CGGTGCTGCCAATGCTTCAA	CT	21366091	21366436	1
mg7SSR21R	AAAAAAGTTTTTCCCTCAATTTG
mg7SSR22F	CTTTAGGAAAAAACCTTTTT	AG	22197218	22197551	1
mg7SSR22R	AACATGTAAACATTAGGCCT
mg7SSR23F	CTTAATGACGATGGTTCTTC	GA	22212132	22212467	1
mg7SSR23R	CCTAGAAGTGGCCATCCCATA
mg7SSR24F	CATACATGGCTCGATCCAGA	CTA
mg7SSR24R	TTACTCGATTATTGATAAAG
mg7SSR25F	AGTTGGAACAATGCAAATAG	AG
mg7SSR25R	GTAGTATATATTACTTGAAA
mg7SSR26F	GAACTGAGAACTATGGACAA	AG
mg7SSR26R	TAGGTTAAGTCTAGTTTGAG
mg7SSR27F	CTAACACTCCTTAAGGTTAG	AG	23254223	23254560	1
mg7SSR27R	CTTTCTCTGCCTCAAGCCTC
mg7SSR28F	TCCTCTGGCGTGCGATTCTC	CT	24055944	24056305	1
mg7SSR28R	TACTTACCTTATATTTACTC
mg7SSR29F	CTTTGTTTGGTATCTCAGGA	TC	24114280	24114615	1
mg7SSR29R	AAACACATGGACAGATTGTA
mg7SSR30F	ATATGTCAGATCGGGTCAAT	AG
mg7SSR30R	TGGCAATTCAACTCTCTCTC
mg7SSR31F	TTGCTTTCTTGTTGGCTCAC	TC	24166500	24166841	1
mg7SSR31R	CATAGTTGCCGGAGGTGCCC
mg7SSR32F	ATTCTATTTTCTGTTTACG	ATA
mg7SSR32R	GTCACCTGGCTAGTTCTGTG
mg7SSR33F	ATATAGATTACTGAAGAGAC	AG	25315453	25315808	1
mg7SSR33R	TATAAGTTGGTCCAAACACCT
mg7SSR34F	ACTTTATCAAACGCTTTTTAG	TAT
mg7SSR34R	AGTTTTTACAATGATTCCTAT
mg7SSR35F	AATTCTCATGCTGTAGTTGA	GA	25407873	25408230	1
mg7SSR35R	AATATTGGTGTTAATGTCAG
mg7SSR36F	TTGGTTACTATCATCAAGGG	AG/TCCCT
mg7SSR36R	TGCCAAGATTGTGAAATCTA
mg7SSR37F	AACGAGTCAAGAATTCGAGA	AAT	34114876	34115232	1
mg7SSR37R	ATGTAACGCGTATAGGATGTC
mg7SSR38F	AAAAATCAGATGTGTCCTCA		34218980	34219319	1
mg7SSR38R	TCACAAATAGTTGTAAGACAT
mg7SSR39F	GCTCAACATGATTTGTGCAC	TCT	35198053	35198415	1
mg7SSR39R	CTCTTAAGGTTGGATTAACC
mg7SSR40F	caatccacattcacacacac	CT	11483287	11483474	1
mg7SSR40R	tttgtgtgtgtcttgaatgc
mg7SSR41F	agttactgaataaggtctgca	AT	11446247	11446400	1
mg7SSR41R	gagctgtccttacttgtagt
mg7SSR42F	tcccaagtcccaacattatg	TA	12585	12775	1
mg7SSR42R	cgtacctagtgcaaaagact
mg7SSR43F	atgtaactccaccctgtttg	AT	488189	488420	1
mg7SSR43R	gtaggttcagtggtcgattt

## Sheet: chr8
Primer name	Primer	Motif	Start	End	Polymorphism (1)
mg8SSR1F	tgaacagaggggagagtagc	GA	69121	69270	1
mg8SSR1R	caagagtgtgtgttcagcaga
mg8SSR2F	gtctcatctcagtttgcgcc	CT	554676	554854	1
mg8SSR2R	ggaaacaggagtgagggaga
mg8SSR3F	ccccagtgtcctaggttcac	GA	1138713	1138938	1
mg8SSR3R	cctgcaccaccgtatcattg
mg8SSR4F	ggttgtttctccgtcataggc	CT	1439442	1439705	1
mg8SSR4R	acaaacgtgataatgatggaagc
mg8SSR5F	gtgggcccggaattttgaat	AAT
mg8SSR5R	caatccagccacaggtttcc
mg8SSR6F	actgcgcattctcttgtagg	TC	2013591	2013775	1
mg8SSR6R	tcaaccgtgagtctcaatcct
mg8SSR7F	tggaggtcagtggaggattg	CT	2951888	2952146	1
mg8SSR7R	cttaaggcatagagaaccaacca
mg8SSR8F	tctcatcgaatctcagccgt	TC
mg8SSR8R	acttgattcacacccaggagt
mg8SSR9F	gaaagcaagctcagcccag	GA	3438784	3439097	1
mg8SSR9R	tgtcacacgatacaagtttggt
mg8SSR10F	ggtgtggtgggagaacaaga	CT	3946248	3946502	1
mg8SSR10R	gctacttttggccctttggt
mg8SSR11F	gtgagaacaacaagtggcact	CT	4564061	4564309	1
mg8SSR11R	atgcagacccgatcgatctt
mg8SSR12F	cctcccttgtctcctcttcc	TC	4704444	4704694	1
mg8SSR12R	acagacaggaatgaagaaaaccc
mg8SSR13F	ctgatccgttactgccgttg	CT	4861341	4861619	1
mg8SSR13R	attcgcagcttacacttgga
mg8SSR14F	ggctttcacagaaacaccca	CT	5207468	5207717	1
mg8SSR14R	gggccctcaacagaaatgac
mg8SSR15F	tccggtgaagctctatggtc	TC
mg8SSR15R	ggctgagatacccacctgag
mg8SSR16F	ttggggccattaagagaagc	TC	6451709	6451882	1
mg8SSR16R	aagaagagatcagcattcaggt
mg8SSR17F	ggtgtgagtaagaaaacccca	TC	6592445	6592746	1
mg8SSR17R	gcctttcaagtttcttttcccc
mg8SSR18F	aaccaatgtcgatcgcaacc	GA	6655621	6655844	1
mg8SSR18R	acaatcgttcgctgcaactt
mg8SSR19F	ctccactgagccaccttca	GA	7724976	7725260	1
mg8SSR19R	tgtcggcatatatgaacctcga
mg8SSR20F	actttgggtgattatactggtga	CT	7955495	7955693	1
mg8SSR20R	aaatctgagcatgaaaggggt
mg8SSR21F	cagttgggaaaacaggggc	TC	8906750	8907036	1
mg8SSR21R	caagggagagagtggaaacct
mg8SSR22F	gtccaaaacctgaccaagct	GA	9122933	9123161	1
mg8SSR22R	ggataccactcccataacacat
mg8SSR23F	cgagtgggtgagttggctaa	AG	9297632	9297861	1
mg8SSR23R	gcaccaaagcgaggacttaa
mg8SSR24F	gcagcatagaaatctcgccc	CT	9551457	9551698	1
mg8SSR24R	tccaatcctagactgatccgg
mg8SSR25F	tgcgatatctacctaattgtgct	AG	10079392	10079693	1
mg8SSR25R	ggaagatcccaggacctaaga
mg8SSR26F	atcttcatccattgtgctcca	GA	10462642	10462823	1
mg8SSR26R	cgtgtaggagaaaggagcga
mg8SSR27F	gcctcggtcaaaatcccaag	TA
mg8SSR27R	gccgctgaaatccctctttt
mg8SSR28F	tcattggcaagaggaatgttctc	GA	11681462	11681694	1
mg8SSR28R	atggctaagctcctcggatc
mg8SSR29F	ggactgggttctgactcgat	CT	12331152	12331425	1
mg8SSR29R	aggcaatgattcaccctcca
mg8SSR30F	accttagaacggccggtatt	AG	12983963	12984185	1
mg8SSR30R	ggagtcccagtgtccattga
mg8SSR31F	cggagtgaggaggaagatgg	AG	13398208	13398433	1
mg8SSR31R	tgacttgacactccctaggc
mg8SSR32F	atgcacatgtggccatttgt	AG	13719460	13719713	1
mg8SSR32R	gaatctttccacatgagggga
mg8SSR33F	actacctttgtcgttccgtt	TC	14176081	14176324	1
mg8SSR33R	aggttgcatttggtaaagttcca
mg8SSR34F	tctggccggaaatagttggt	AG	14792138	14792404	1
mg8SSR34R	aaacgtgaagaggggacagt
mg8SSR35F	ttgggcaaagagggttcaga	AC
mg8SSR35R	gaaaaggcggcccatactg
mg8SSR36F	ttaggcccaatcgagaccag	CT	15475405	15475634	1
mg8SSR36R	tcaacagtccaagctcgtca
mg8SSR37F	tccttcttctccaagccaca	CT	16196506	16196745	1
mg8SSR37R	tggctattacctatttccctccc
mg8SSR38F	tcgttagagctgagggacaa	CT	16738786	16738983	1
mg8SSR38R	gctgatttgggagttgcgat
mg8SSR39F	ctgagagaatgaacgcgcaa	TC	16796300	16796504	1
mg8SSR39R	ccgaggcagagaagtaaaaca
mg8SSR40F	ccactcgatgtatgttgatt	CT	17262327	17262583	1
mg8SSR40R	tcaataaacatcagaacgca
mg8SSR41F	tgtttacagacggacaaaat	AT	17349625	17349813	1
mg8SSR41R	gatctgtatatgggtgagga
mg8SSR42F	actaggtatgtttcatgtgc	CT	17684894	17685127	1
mg8SSR42R	agattatttcatgcgaggag
mg8SSR43F	ctcgtgactgttatctgttt	AG	18086356	18086576	1
mg8SSR43R	tcgctatagaggatgtgaat
mg8SSR44F	accagtacaatccagagtta	GA	18446941	18447173	1
mg8SSR44R	ccacctcaccatatcctc
mg8SSR45F	ccaaacaagccttaagagat	CT	18631244	18631475	1
mg8SSR45R	gaaaccaatggaaaaccttc
mg8SSR46F	ttgtagttccgtcaattctc	TTA	19235017	19235215	1
mg8SSR46R	aggtaggctacatttggtaa
mg8SSR47F	cacgaaaccttgatatcctt	TC	19298756	19298930	1
mg8SSR47R	ttaggtagaatatggtcccc
mg8SSR48F	gctttggaagagagaaacaa	TC	19345947	19346185	1
mg8SSR48R	cctacctattctcatcctca
mg8SSR49F	attttcctgtcgaacatcat	GA	19559069	19559389	1
mg8SSR49R	tccaagctttatacaccatt
mg8SSR50F	caagatgtatggcgagttat	CT	19882091	19882286	1
mg8SSR50R	tcagtaagtgtaggaatgga
mg8SSR51F	ggagattactagtggtgcta	TC	20210019	20210251	1
mg8SSR51R	acaggcatttcatatggatg
mg8SSR52F	gggtatatggatagacagct	CT	20408586	20408834	1
mg8SSR52R	tgaatcctgtgaaatccatt
mg8SSR53F	cctcaaaatagtcccaatgt	TC	20985782	20985999	1
mg8SSR53R	cccagggtgagtatatgtaa
mg8SSR54F	gagtgagatacaaccctaga	AG	21214987	21215251	1
mg8SSR54R	ggtaggctttgaagaatgaa
mg8SSR55F	acgtcaatgggttttcataa	GA	21394641	21394861	1
mg8SSR55R	ttacacacgtgaagactatg
mg8SSR56F	cccatccttccaaacttatt	TC
mg8SSR56R	ccaaagaagtgagtaacgta
mg8SSR57F	gtgatcttagctcttccttg	GA	22144021	22144244	1
mg8SSR57R	tacaagtacagttttgccc
mg8SSR58F	ggaaccacgggaataatatt	AT
mg8SSR58R	cccttctatagagcatgaga
mg8SSR59F	cctagttgattaatccgtgg	AAT	22546042	22546253	1
mg8SSR59R	cccatagctgcaactaaaa
mg8SSR60F	aaattacgtagaaggggagg	CT
mg8SSR60R	tttcatcttccactttgagg
mg8SSR61F	ttactttcatggagcaacaa	CT
mg8SSR61R	gaatgcctctcaagaaagat
mg8SSR62F	aggatttgtgaaccctatct	AG	23819993	23820225	1
mg8SSR62R	ccaccctcgtatctttattt
mg8SSR63F	ggcagaattatgagtgtgaa	GA	23608195	23608398	1
mg8SSR63R	cctaaaatctctccccaaag
mg8SSR64F	ggagccataggattataacc	AG	23917160	23917434	1
mg8SSR64R	acttccttatgtgacaactg
mg8SSR65F	gatacccttttcaaaaccct	AG	24256150	24256418	1
mg8SSR65R	ccttcaggttatgtttggaa
mg8SSR66F	ctatgtcactctttgttcgt	GA	24324928	24325177	1
mg8SSR66R	tagggtagatatgccacttt
mg8SSR67F	agttgccgacactatagata	AG	24497579	24497809	1
mg8SSR67R	agtgctcagcttaatttctt
mg8SSR68F	acattttcccttggacaatt	AG	25171092	25171284	1
mg8SSR68R	tcctttcattggttttcagt
mg8SSR69F	gaggaaagagaaaccctaac	TC	25339453	25339637	1
mg8SSR69R	aacttgaaaccataaccgaa
mg8SSR70F	tcaaagattaaatgctattccag	GA	25585493	25585711	1
mg8SSR70R	aaaccaagtcaactaacact
mg8SSR71F	cgctctccataattctttct	AG
mg8SSR71R	accctacaaaatggaagatg
mg8SSR72F	acacaatatagacctgcatg	AG	26308707	26309001	1
mg8SSR72R	ggaattcaacaatggctaac
mg8SSR73F	tggtgaaatcatggaagtac	CT	26308707	26309001	1
mg8SSR73R	taaaggctatggattgcatc
mg8SSR74F	attctcccaaagtccatcat	TC	27313730	27313912	1
mg8SSR74R	tacttgcaattagggttgac
mg8SSR75F	acctacgtatgcattcaaaa	CT	27748508	27748666	1
mg8SSR75R	cgaagcttaacaatggtcta
mg8SSR76F	tagaaaccctagctgaatcc	GA	28798171	28798368	1
mg8SSR76R	tcgagcagtagtaagagaag
mg8SSR77F	cctacaactagtcacacaag	AG	29542156	29542359	1
mg8SSR77R	catgtaacgcaatagaggat
mg8SSR78F	atctagcaaactcaagaacg	GA	30387178	30387385	1
mg8SSR78R	cgtccagaggtaggtattat
mg8SSR79F	gacaaaccatctcttccttt	GA	31637533	31637808	1
mg8SSR79R	attgttttgacactttgacc
mg8SSR80F	attacactgaaaatgcatgc	AG	31742586	31742833	1
mg8SSR80R	ctgtatagatgtggggaaag
mg8SSR81F	taacttggtctgaatgcaaa	AG	31742586	31742833	1
mg8SSR81R	tcattctcgattcatgtgac
mg8SSR82F	cagctaaccactcttttgat	TC	33708267	33708470	1
mg8SSR82R	acgagaaccctatttcctta
mg8SSR83F	aactctctgactggaatagg	AG	34726754	34727042	1
mg8SSR83R	gattgtttgagtatggggaa

## Sheet: chr9
Primer name	Primer	Motif	Start	End	Polymorphism (1)
mg9SSR1F	AACCCTATACCCCCATCA	AG	433282	433642	1
mg9SSR1R	TCAGGAACCTGAGACAGA
mg9SSR2F	GAATCGAGGAGAATGCCGA	CT	502024	502361	1
mg9SSR2R	ACCTGTCAAATCGTTGTCTTA
mg9SSR3F	CCGACCACACATGTATCA	CT	567074	567407	1
mg9SSR3R	TGCTGAAAAAAAGGTAAC
mg9SSR4F	ATGATTTTTGTTAAGTTCAT	CT
mg9SSR4R	ATGTTGTTAGACCAAAAAAA
mg9SSR5F	AAGAATGCTACCTTCAGTGTG	GA	696991	697350	1
mg9SSR5R	TTTTCAGAATCAAGAGATGA
mg9SSR6F	CTAGTAATTGATCATTTGAC	GA	724141	724484	1
mg9SSR6R	TGTACCTAGAGCCCCTCATA
mg9SSR7F	TAATTCTTGCACAAGAAAT	AG
mg9SSR7R	AGAGTAGAGAGACAGATAT
mg9SSR8F	ACTAATGCATGTATCTGTG	GTGA
mg9SSR8R	TTCACATGAGAATCGGCAC
mg9SSR9F	ACATCACAGGAGCCAACAAT	GA
mg9SSR9R	AATGTTTCTCTTACTTCTA
mg9SSR10F	AAAATAATAATAATAAAA	AG
mg9SSR10R	ATGATAATAATAATAAAA
mg9SSR11F	AACTAGATTGCCAGTACAG	AG
mg9SSR11R	TAGTAGTCTTTGTTATGAA
mg9SSR12F	AAACATCTCAGCAGATCAT	CT	1521969	1522320	1
mg9SSR12R	TTTCGCCTACTTCTCTTTA
mg9SSR13F	AATAAATATTGATGGTAGG	GAA			1
mg9SSR13R	TAATTGATAAACAAAGTAG
mg9SSR14F	TCTTCTAAATCTCTCACGTC	TC	2120365	2120710
mg9SSR14R	AAGGTGATGGAGGAAGGC
mg9SSR15F	TCCCATCAATAATTAACAGG	TC
mg9SSR15R	ACTTGGAACTTTAATAAAA
mg9SSR16F	ATTCTTCTCTATCCTCCCA	AG
mg9SSR16R	CTAACTTATGGAACCTGG
mg9SSR17F	TCTCTCATCTTTAGAAACT	CA
mg9SSR17R	AGGAAAATTAGGAAAGCAA
mg9SSR18F	ATAGGGTTCTAAGCCCTAA	AG	2269626	2269987	1
mg9SSR18R	TGAGAGTCTTGCCTTAGTG
mg9SSR19F	ATTTTCCAGCAACCCTGGA	GA
mg9SSR19R	TCTGTCCAAGTTCTATTGA
mg9SSR20F	TTTTGAAGTGCCAAGTGG	TC
mg9SSR20R	TTATTTGACAACGAAAGA
mg9SSR21F	GGTTTATCAATTTTTTTT	TC
mg9SSR21R	TATAGAGATTTGTGAACC
mg9SSR22F	AATTTGGTACAAGCCGTA	GA
mg9SSR22R	ACTGAAACATAGAATAGA
mg9SSR23F	TTTCCTTTCCCGCACAAA	CT
mg9SSR23R	CTTGATCTGAATTTTCTC
mg9SSR24F	TTTAAGGAATAGTAGATT	GA
mg9SSR24R	TCACCATTGAGTGTAGGC
mg9SSR25F	GATATGCTCCTCGTGTAG	AC	2904460	2904799	1
mg9SSR25R	GTGCCTTGGCCAAATGAG
mg9SSR26F	TGATATGATTGACACGTGT	CT
mg9SSR26R	ATATTACTTATTGGGTAGA
mg9SSR27F	TAATTGGCTAGTTGTGCC	ATA
mg9SSR27R	TTCTTAATGGTTGTTCCA
mg9SSR28F	CGTCTAACAATGGCCCTC	CT
mg9SSR28R	TACACTATAGGTAATTCA
mg9SSR29F	ATAAAATGGGTTCCCTCA	TC	3169258	3169607	1
mg9SSR29R	GCTTTCTCTCTTCTCTAC
mg9SSR30F	TTATGGACTAGCGGCCTAT	AG
mg9SSR30R	CTCAATCGCCTTGGCAAT
mg9SSR31F	TACCTCATAATGTGGAAT	TAT
mg9SSR31R	TGCCCCAGAAATTTTGGT
mg9SSR32F	CCTTAACCATACATAGGT	ATA
mg9SSR32R	TTTAATATTAAGGCCTTC
mg9SSR33F	GTCCTACACAAATTCCGT	CT	5417293	5417662	1
mg9SSR33R	AGATCACAGAGCTAAATT
mg9SSR34F	GAAGAATAATCCATGATT	GA
mg9SSR34R	CCAACCATTATTACTAGG
mg9SSR35F	AGGGCAGTAATTGATCCCA	AG
mg9SSR35R	AGGAGTACTCTTTGTACTG
mg9SSR36F	AAAATTTAAACCTGTTGG	AG
mg9SSR36R	TTTTTATTTATTCTTGAG
mg9SSR37F	ACTATAAAAGTTAGAACC	CT
mg9SSR37R	ATGGCAGATTCATATTAC
mg9SSR38F	AGGAAATGAACTTACAGG	CT	11505659	11506040	1
mg9SSR38R	GTGACTAGTTCGATATCC
mg9SSR39F	ACCTTTGGATTTGAGAAC	TC	12117929	12118256	1
mg9SSR39R	TTTATCTGTCAGCTGGAG
mg9SSR40F	AATTTTTAGGGTGGAGAG	TC	12721532	12721904	1
mg9SSR40R	TCATGAGAAGCACTAAAT
mg9SSR41F	AGAGAAGGAAAATGACAATA	GA	40787813	40788136	1
mg9SSR41R	TGCAACACTATGTAAAAAGATT
mg9SSR42F	AAAGGTAGAGATAGTATT	GA
mg9SSR42R	TATTTCCAAGGAGAGCAT
mg9SSR43F	TGGAACCATTTATGTCAG	CT	17506410	17506786	1
mg9SSR43R	CAAGTGCAGGGTAGTGAT
mg9SSR44F	CATTCCTGTGAAGTTTCA	GA
mg9SSR44R	GCACTTTACATATTTAGT
mg9SSR45F	GGCACGGCGGAGCTCAGC	AG	17992478	17992852	1
mg9SSR45R	TATCGATTTCGACGAGACA
mg9SSR46F	ATTTCCTCGCCTTCTGTA	AAT
mg9SSR46R	TAATCATGTCAGTTTTTGG
mg9SSR47F	CTTTAATTCTCATTTTTT	AG
mg9SSR47R	ATTTACATTTTTTTAGAG
mg9SSR48F	GCTACCACATCATTGG	TC	25202111	25202486	1
mg9SSR48R	TATAAGAACACCCCCTCTA
mg9SSR49F	CACGGTCCTTTAAGCTCTTG	AG	40518785	40519168	1
mg9SSR49R	TCAGAAATTTGGGCAGGGC
mg9SSR50F	cccgatcattgtcttgctat	TAT	22554562	22554785	1
mg9SSR50R	tcaaatggttttcttggcac
mg9SSR51F	acctccccattactcatcat	TC	39448625	39448871	1
mg9SSR51R	ggttttggtagctaggagag
mg9SSR52F	atcggctaatggtatgtgac	AG	32349655	32349840	1
mg9SSR52R	gattcgaccctctgattctc

## Sheet: chr10
Primer name	Primer	Motif	Start	End	Polymorphism (1)
mg10SSR1F	gcctaacgacatggtaatta	TTA	52430	52650	1
mg10SSR1R	gcgaagagaaagagagaaat
mg10SSR2F	cttgttgtgttaagcattcc	CTT
mg10SSR2R	gcctaagtaaaatctagactca
mg10SSR3F	tgaatccctctagcctattt	CT
mg10SSR3R	tacgtgaaccaaaattgaca
mg10SSR4F	caggtgagaggaaataagtg	TC
mg10SSR4R	cctcgggtatagaaagtttg
mg10SSR5F	caagcagctgattcaaaata	GA
mg10SSR5R	gagagagacttgctacattg
mg10SSR6F	aaatagaactagaggggagg	TC
mg10SSR6R	ctaatcctcttgacatgacg
mg10SSR7F	aggcataaaatccccaaatt	CT
mg10SSR7R	ctctataatttccctcaaaatgg
mg10SSR8F	ttcaccattaactcaccttc	GA	3390236	3390482	1
mg10SSR8R	tccctttctcatgtccatat
mg10SSR9F	gtttcttgaagcaaatcaca	CT
mg10SSR9R	tgtcttaaatgcctctcaag
mg10SSR10F	tagtgtggtggttagaagaa	GA
mg10SSR10R	cttaccctatgaaaagcgaa
mg10SSR11F	aaaagaagtgcaagacgtt	CT
mg10SSR11R	ctatatgtgagagcttgtgg
mg10SSR12F	tgtgctcttaaagtttggaa	CT
mg10SSR12R	ttttgtcaaagaaagctgtc
mg10SSR13F	atttcccaggttttgttctt	GA
mg10SSR13R	tatgttgttgcagagatcag
mg10SSR14F	ccatgaaggtgtttgttagt	GA
mg10SSR14R	gtctctgttaagtgagcatt
mg10SSR15F	ggatgacaggggatctatta	TTA
mg10SSR15R	cgtcaagtggggtaaataat
mg10SSR16F	caaggaagactcattatgca	AT	7917921	7918078	1
mg10SSR16R	agattgttgggtctttgaag
mg10SSR17F	tgtgttgatttggatgatgt	AG
mg10SSR17R	ccaactttcacttactcaac
mg10SSR18F	aagaccccttgatttacatg	GA
mg10SSR18R	ataaggttccagcactgtta
mg10SSR19F	ataaagaaagggaacgagag	GA
mg10SSR19R	gtattgtaaaccctaacccc
mg10SSR20F	caattattagcaatggtggc	GA	11219729	11219914	1
mg10SSR20R	gttgccctcttatgtacaat
mg10SSR21F	ccctaatcctagctgtagaa	GAA	11858397	11858702	1
mg10SSR21R	gttttaagtaggacctaggc
mg10SSR22F	tctaacctcttgccatgata	CT
mg10SSR22R	ccatcccaagaagaaacata
mg10SSR23F	caagtctctcatatgctcag	AG	12609001	12609248	1
mg10SSR23R	cggactccttattcgatttt
mg10SSR24F	tccacatcaacacctaattc	TC
mg10SSR24R	aacttcaattgcacaaaaca
mg10SSR25F	ttacgggactagttaggatg	AAT
mg10SSR25R	cttccttttgacctagtgag
mg10SSR26F	accttaccagcaatgaaaat	AG
mg10SSR26R	aaactaaggtaaatgggtcg
mg10SSR27F	tcataggttacttcagtcca	CT	13386854	13387186	1
mg10SSR27R	agcagatgacaatgtaaaca
mg10SSR28F	ctttccctaatctgcaatga	GA	13587938	13588246	1
mg10SSR28R	aaaattagcccaggttgatt
mg10SSR29F	ccacaacaaagcaaactatt	TC	13978452	13978698	1
mg10SSR29R	cattgatccacacgaatagt
mg10SSR30F	aaaagggataagtgttgtca	GA
mg10SSR30R	gtggactattacaatgccat
mg10SSR31F	cctgattatcaacggtcaat	GA
mg10SSR31R	tacctcacaccctcttattt
mg10SSR32F	cggcattagtagactttcaa	TC
mg10SSR32R	tcacccctatactgatttgt
mg10SSR33F	tggcataaagtcaatctgag	TC
mg10SSR33R	gggataaaagagagaggagt
mg10SSR34F	tgtaattctcaacattgggt	AG	16144969	16145263	1
mg10SSR34R	aaaacaaatccaaaccagtg
mg10SSR35F	cctccatatcgttaaatccc	AG
mg10SSR35R	aaacagatagggaggattga
mg10SSR36F	ccttcgattttgctaggaaa	TC
mg10SSR36R	caagtctctcatatgctcag
mg10SSR37F	aagttggaaatactacacgg	GT
mg10SSR37R	acacctacgtatagacatgt
mg10SSR38F	aatgccaaatccactcatta	CT
mg10SSR38R	catcaccacattgttattgc
mg10SSR39F	atacaccaacaattgagagg	TC	17592424	17592731	1
mg10SSR39R	ttggatttgtatcggctaag
mg10SSR40F	ctaagagggatggagtagag	ATT	18202849	18203091	1
mg10SSR40R	cgataaaggctaactaacgt
mg10SSR41F	aaaccaacagtcagattcaa	AG	18583651	18583949	1
mg10SSR41R	acgaattagtgtgaataccc
mg10SSR42F	taaacctaactgaccctacc	TC	18761124	18761418	1
mg10SSR42R	gcctcctaagacttgatttc
mg10SSR43F	tctgattgctgattgtaagg	TAT	18956029	18956273	1
mg10SSR43R	ttttcatttggcatagggtt
mg10SSR44F	agaacatttacctgattctca	TC
mg10SSR44R	tcttctcttctgaacctctt
mg10SSR45F	aatccaacggttagtaagtg	TC	19397218	19397464	1
mg10SSR45R	tttgagaagcagagatgaag
mg10SSR46F	ttccgatttctttgttggat	TC	19513540	19513716	1
mg10SSR46R	aatctaattgggaagcgatc
mg10SSR47F	aatttcaactccatccatcc	AT
mg10SSR47R	ttttaaagtacaagggaggg
mg10SSR48F	ctaatgatcgattgcaggat	TC	20029805	20030048	1
mg10SSR48R	ccctacgaagaaactcaaat
mg10SSR49F	tgagagagggagaaggaa	GA	20269233	20269452	1
mg10SSR49R	aaaagaattggacacatgga
mg10SSR50F	tgtatcacatcacgatcaag	CT
mg10SSR50R	tggttgaaagtttatctgca
mg10SSR51F	ttttacatgcctttgttcct	TC	20671762	20672075	1
mg10SSR51R	cctgagaaagcataaacaga
mg10SSR52F	gccagtctatatagggttct	CT	20999659	20999823	1
mg10SSR52R	tcggctctcaataggataat
mg10SSR53F	aactcgaatcctttgaagac	AG	21153134	21153383	1
mg10SSR53R	ttggatcatatcgtaccgta
mg10SSR54F	aaagcacgtaactaactacc	CT	21390877	21391184	1
mg10SSR54R	tatttccttggtttcgtctc
mg10SSR55F	tgatgacatgactgctttag	TC
mg10SSR55R	taaacacaactgcaaccata
mg10SSR56F	agattgacagtataatgcgg	TC	21752871	21753046	1
mg10SSR56R	cgcaaccaaaatctttgatt
mg10SSR57F	cttggaaatttgacatgtgg	TA
mg10SSR57R	gcacttatatagccccact
mg10SSR58F	gaattccacagagaacgc	CT	22388290	22388572	1
mg10SSR58R	tgaatcaaagctccaatcaa
mg10SSR59F	tctctcttcctcctcaaaat	TC
mg10SSR59R	tatttcaggcaattggtcc
mg10SSR60F	cccttaaccttggtttaaca	CT	22825076	22825317	1
mg10SSR60R	ctgtaaaattcttgccgatg
mg10SSR61F	tattattaatggcctgggtc	CT
mg10SSR61R	tgggtaaactataaacttcca
mg10SSR62F	ctatgggtaaatcgcttcat	GA	23165619	23165826	1
mg10SSR62R	ggaaggtttagttgatgagt
mg10SSR63F	gtttgtatgttcatgtcacg	TC	23739257	23739467	1
mg10SSR63R	aggataatgttctctcacct
mg10SSR64F	ctcccatcgtgtttagtttt	CT	23989654	23989878	1
mg10SSR64R	aatattgcagagaactcacc
mg10SSR65F	attatagaacagggttgcac	GA	24435239	24435486	1
mg10SSR65R	tgactagacaagaagaggat
mg10SSR66F	ttttctgatgatgctgttct	TC	25110437	25110603	1
mg10SSR66R	agaaaatgccaactacagag
mg10SSR67F	taagatcagctaagccgata	AG	25323695	25323905	1
mg10SSR67R	gtagttatctgccacatgtt
mg10SSR68F	gctttaaatcgtggatacct	TC	25821715	25821884	1
mg10SSR68R	tgactgtcaaacctcttagt
mg10SSR69F	ttcgttaaatcaagtcagct	TC	26093790	26094010	1
mg10SSR69R	tcattctgtgtctccttagt
mg10SSR70F	cataaaagagatacgtcccc	GAA	26631705	26632070	1
mg10SSR70R	agggtccatttgttttcttt
mg10SSR71F	gtttgactccctttatcctc	AG	28083262	28083617	1
mg10SSR71R	actcattgaaataagtgcat
mg10SSR72F	ctcagggtgttgtatttgat	CTT	28523220	28523390	1
mg10SSR72R	gggttcttcagataaacagg
mg10SSR73F	tgtgaaagggctaactaaac	CT	28819573	28819821	1
mg10SSR73R	taaaatgccccatgtaacaa
mg10SSR74F	catgtttgcaaaggttaagg	TAA	28966090	28966307	1
mg10SSR74R	tgtaccgaatagtgtctcat
mg10SSR75F	accaaaacatatgaggcttt	AG	29078085	29078422	1
mg10SSR75R	agatcaggttacctcaatga
mg10SSR76F	ataaaagcgcactcaagttt	AG	29462567	29462918	1
mg10SSR76R	agaagagttaactgacctga
mg10SSR77F	aaccctattctagagacgtt	AG
mg10SSR77R	tctacgccttattcctatgg
mg10SSR78F	caagaagagagctgattcc	ATT	30608446	30608694	1
mg10SSR78R	aaggggtgggataattgtat
mg10SSR79F	taaacggtagaagaaggaca	TC	32470718	32470921	1
mg10SSR79R	aactgataaaggacgaacag
mg10SSR80F	tttgaggggtgagaagataa	GA	34113568	34113767	1
mg10SSR80R	aaaacctctcaatacggaag

[truncated: 4 more sheets: chr11, chr12, chr13, chr14]
